# Supplementary material for: A disproportionality analysis of adverse events caused by GnRHas from the FAERS and JADER databases
Source: Front Pharmacol. 2024 Jul 4;15:1392914. doi: 10.3389/fphar.2024.1392914 (PMC11254796; doi:10.3389/fphar.2024.1392914)
Supplement: Supplementary file 1 [file Table2.XLSX]

## Sheet: Sheet1
Supplement Table2. All suspicious signals of preferred terms (PTs) of GnRHa from FAERS and JADER database.
* the new suspicious signal of PT; GnRHa: gonadotropin-releasing hormone agonist; PTs: preferred terms; FAERS: FDA Adverse Event Reporting System; JADER: Japanese Adverse Drug Event Report;SOC: system organ class; ROR, reporting odds ratio; aROR, adjusted reporting odds ratio; CI, confidence interval; IC, information component of BCPNN; BCPNN: Bayesian confidence propagation neural network; IC025…
Leuprorelin-FAERS
SOC	PT	Cases Reporting PTs	aROR	ROR	IC025
Blood and lymphatic system disorders	retroperitoneal lymphadenopathy	10	5.59 (2.98-10.46)	7.40 (3.95-13.86)	1.4045
	abdominal lymphadenopathy	7	2.86 (1.36-6.02)	3.32 (1.58-7.00)	0.213373
Cardiac disorders	heart valve calcification*	4	4.16 (1.55-11.22)	7.03 (2.61-18.94)	0.293109
Congenital, familial and genetic disorders	bulbospinal muscular atrophy congenital	26	43.72 (17.99-106.22)	1302.27 (536.00-3163.96)	4.79448
	brca2 gene mutation	5	7.35 (2.96-18.20)	21.46 (8.66-53.18)	1.31465
	brca1 gene mutation	4	6.50 (2.35-17.95)	22.26 (8.06-61.46)	0.935127
Endocrine disorders	pituitary haemorrhage	30	20.40 (13.99-29.75)	33.39 (22.90-48.69)	3.74108
	precocious puberty	20	9.77 (6.24-15.28)	13.01 (8.31-20.36)	2.53759
	autoimmune thyroiditis*	19	1.88 (1.20-2.95)	1.93 (1.23-3.03)	0.139409
	pituitary apoplexy	13	16.91 (9.39-30.43)	50.73 (28.19-91.31)	3.141
	hypopituitarism*	13	2.81 (1.63-4.85)	3.04 (1.76-5.25)	0.55174
	hypothalamo-pituitary disorder*	12	3.05 (1.73-5.39)	3.36 (1.90-5.94)	0.631132
	androgen deficiency*	6	4.26 (1.90-9.56)	5.95 (2.65-13.35)	0.676619
	thyroid cyst*	6	2.89 (1.29-6.47)	3.46 (1.55-7.74)	0.116703
	anovulatory cycle*	5	4.91 (2.02-11.94)	8.26 (3.40-20.07)	0.733391
	ectopic acth syndrome*	4	6.93 (2.48-19.35)	29.32 (10.50-81.84)	1.0279
	premature menarche	3	6.18 (1.81-21.09)	53.03 (15.54-180.95)	0.558248
	Graves' disease*	3	4.23 (1.34-13.33)	9.39 (2.98-29.63)	0.00961771
Eye disorders	optic disc disorder*	4	3.97 (1.47-10.69)	6.43 (2.39-17.31)	0.22393
Gastrointestinal disorders	abdominal pain	1058	1.67 (1.57-1.77)	1.68 (1.58-1.78)	0.638002
	abdominal distension	421	1.51 (1.37-1.66)	1.51 (1.38-1.67)	0.432794
	abdominal pain lower	121	1.69 (1.42-2.02)	1.70 (1.42-2.04)	0.458776
	inguinal hernia	61	3.50 (2.72-4.50)	3.60 (2.80-4.63)	1.38067
	proctalgia	40	2.21 (1.62-3.02)	2.26 (1.65-3.08)	0.620369
	anal incontinence*	33	1.54 (1.10-2.17)	1.56 (1.11-2.20)	0.0456227
	abdominal adhesions	28	2.89 (1.99-4.19)	3.01 (2.07-4.37)	0.899437
	abdominal mass	15	2.09 (1.26-3.48)	2.18 (1.31-3.63)	0.19517
	intestinal polyp*	14	2.74 (1.62-4.63)	2.94 (1.74-4.97)	0.550125
	intestinal mass	13	3.23 (1.87-5.57)	3.56 (2.06-6.15)	0.751124
	abdominal fat apron*	8	11.82 (5.65-24.76)	41.45 (19.79-86.80)	2.35096
	teeth brittle	8	2.47 (1.23-4.95)	2.73 (1.36-5.49)	0.0915411
	pelvic floor dysfunction*	4	6.12 (2.23-16.78)	17.94 (6.54-49.20)	0.847965
	peritoneal adhesions	4	3.44 (1.28-9.23)	5.01 (1.86-13.45)	0.0159257
General disorders and administration site conditions	death	6876	2.98 (2.91-3.06)	3.09 (3.02-3.17)	1.53724
	fatigue	3540	1.70 (1.65-1.76)	1.72 (1.66-1.78)	0.71084
	injection site pain	3391	4.46 (4.31-4.61)	4.58 (4.43-4.74)	2.09927
	pain	1856	1.08 (1.03-1.13)	1.08 (1.03-1.13)	0.033656
	asthenia	1679	1.63 (1.55-1.71)	1.64 (1.56-1.72)	0.625745
	injection site mass	1030	10.62 (9.98-11.31)	11.09 (10.42-11.81)	3.30648
	gait disturbance*	602	1.12 (1.04-1.22)	1.12 (1.04-1.22)	0.0323268
	terminal state	564	29.51 (27.04-32.19)	33.65 (30.84-36.71)	4.7439
	general physical health deterioration	523	1.84 (1.69-2.00)	1.85 (1.70-2.01)	0.734024
	injection site haemorrhage	411	1.97 (1.79-2.17)	1.98 (1.80-2.18)	0.814628
	adverse drug reaction	346	1.55 (1.40-1.72)	1.56 (1.40-1.73)	0.456022
	injection site swelling	286	1.46 (1.30-1.64)	1.47 (1.31-1.65)	0.352273
	crying	247	2.31 (2.03-2.61)	2.32 (2.05-2.63)	0.994597
	injection site induration	218	5.76 (5.04-6.59)	5.93 (5.19-6.78)	2.3034
	injury associated with device	173	3.43 (2.96-3.99)	3.49 (3.00-4.05)	1.52868
	injection site nodule	172	5.42 (4.66-6.31)	5.58 (4.80-6.49)	2.18694
	feeling cold	139	1.78 (1.51-2.11)	1.79 (1.52-2.12)	0.552925
	injection site discomfort	125	4.91 (4.12-5.86)	5.06 (4.24-6.04)	2.00048
	gait inability	106	1.42 (1.18-1.72)	1.43 (1.18-1.73)	0.187429
	cyst	76	2.20 (1.76-2.76)	2.23 (1.78-2.80)	0.759892
	injection site haematoma	73	1.56 (1.24-1.96)	1.57 (1.25-1.97)	0.252887
	abscess sterile	60	66.87 (46.89-95.37)	290.89 (203.97-414.85)	5.63488
	adhesion	54	10.95 (8.34-14.37)	12.52 (9.54-16.44)	3.00065
	injection site inflammation	52	3.91 (2.98-5.15)	4.07 (3.09-5.35)	1.50797
	injection site abscess sterile	45	58.19 (38.01-89.09)	338.13 (220.85-517.69)	5.36691
	exercise tolerance decreased	43	2.73 (2.02-3.68)	2.80 (2.07-3.78)	0.940386
	injection site ulcer	34	10.71 (7.60-15.10)	13.00 (9.22-18.33)	2.84979
	polyp	34	1.85 (1.32-2.59)	1.87 (1.34-2.63)	0.312338
	injection site granuloma	30	28.49 (19.22-42.24)	63.49 (42.82-94.14)	4.22301
	fat tissue increased	30	6.95 (4.84-9.99)	7.89 (5.49-11.34)	2.18792
	injection site necrosis	29	4.58 (3.17-6.61)	4.95 (3.43-7.14)	1.57609
	induration	28	5.06 (3.48-7.36)	5.54 (3.81-8.06)	1.70895
	injection site discharge	28	4.59 (3.16-6.67)	4.97 (3.42-7.22)	1.56657
	feeling of body temperature change	28	1.69 (1.17-2.45)	1.71 (1.18-2.49)	0.125258
	injection site hypersensitivity	24	3.49 (2.33-5.22)	3.71 (2.48-5.55)	1.11979
	granuloma	24	2.47 (1.65-3.69)	2.56 (1.71-3.83)	0.622097
	sense of oppression	15	3.99 (2.40-6.64)	4.48 (2.69-7.46)	1.12469
	injection site oedema	15	3.00 (1.80-4.99)	3.24 (1.95-5.39)	0.713885
	pelvic mass	14	5.26 (3.10-8.92)	6.31 (3.72-10.71)	1.49105
	impaired self-care	14	1.93 (1.14-3.26)	2.00 (1.18-3.39)	0.0446349
	chronic fatigue syndrome	10	2.54 (1.36-4.74)	2.77 (1.49-5.16)	0.268249
	axillary pain	10	2.30 (1.24-4.29)	2.48 (1.33-4.61)	0.126093
	foreign body reaction	9	7.81 (4.01-15.22)	13.06 (6.70-25.47)	1.82626
	cyst rupture	9	4.14 (2.14-8.00)	5.08 (2.63-9.82)	0.910781
	multimorbidity	9	2.38 (1.23-4.58)	2.59 (1.34-4.99)	0.110359
	suprapubic pain	8	4.40 (2.18-8.85)	5.67 (2.82-11.41)	0.924064
	administration site induration	7	10.38 (4.75-22.72)	35.06 (16.02-76.69)	2.07398
	injection site scab	7	2.48 (1.18-5.23)	2.79 (1.33-5.88)	0.00953641
	critical illness	6	3.03 (1.35-6.78)	3.68 (1.64-8.23)	0.184249
	injection site cyst	5	4.20 (1.73-10.18)	6.29 (2.59-15.24)	0.508401
	injection site erosion	5	3.63 (1.50-8.79)	4.99 (2.06-12.08)	0.297929
	injected limb mobility decreased	4	5.18 (1.91-14.06)	11.23 (4.14-30.48)	0.608697
	administration site ulcer	3	6.25 (1.81-21.60)	60.10 (17.40-207.59)	0.575248
Infections and infestations	injection site abscess	186	25.40 (21.84-29.53)	29.81 (25.64-34.66)	4.42424
	aspiration pneumonia	98	1.46 (1.20-1.78)	#N/A	0.213804
	abscess	83	1.90 (1.53-2.36)	1.92 (1.54-2.38)	0.561845
	injection site infection	51	5.37 (4.07-7.09)	5.70 (4.32-7.53)	1.96092
	injection site cellulitis	25	4.57 (3.08-6.78)	4.98 (3.36-7.40)	1.52185
	vaginal infection	22	1.68 (1.10-2.55)	1.71 (1.12-2.59)	0.0300568
	injection site pustule	13	9.23 (5.29-16.11)	14.10 (8.09-24.60)	2.26854
	bacterial vaginosis*	9	2.22 (1.15-4.29)	2.40 (1.24-4.62)	0.0142397
	muscle abscess	6	3.08 (1.38-6.90)	3.76 (1.68-8.42)	0.208998
	administration site abscess	4	7.72 (2.65-22.49)	57.23 (19.65-166.74)	1.18339
	tracheobronchitis bacterial*	3	6.29 (1.81-21.89)	64.39 (18.50-224.06)	0.583823
	infected lymphocele*	3	4.78 (1.50-15.20)	13.45 (4.23-42.78)	0.187698
Injury, poisoning and procedural complications	wrong technique in product usage process	3560	6.93 (6.70-7.17)	7.21 (6.97-7.46)	2.73825
	fall	1437	1.58 (1.50-1.66)	1.58 (1.50-1.67)	0.568456
	intercepted medication error	1111	75.53 (70.53-80.88)	105.84 (98.83-113.34)	6.13987
	intentional product use issue	490	2.20 (2.01-2.40)	2.21 (2.03-2.42)	0.987539
	product administration error	372	8.14 (7.34-9.02)	8.43 (7.61-9.35)	2.85307
	product preparation error	251	5.92 (5.23-6.71)	6.09 (5.37-6.90)	2.35745
	hip fracture	235	2.69 (2.36-3.06)	2.72 (2.39-3.09)	1.2116
	incorrect route of product administration	228	5.98 (5.24-6.81)	6.15 (5.40-7.01)	2.36024
	occupational exposure to product	210	12.25 (10.67-14.06)	13.10 (11.41-15.05)	3.38625
	intentional dose omission	205	4.84 (4.22-5.56)	4.95 (4.32-5.69)	2.04396
	intercepted product administration error	191	12.97 (11.22-15.00)	13.99 (12.10-16.17)	3.45837
	drug dispensing error	144	2.82 (2.39-3.32)	2.86 (2.43-3.37)	1.22079
	circumstance or information capable of leading to medication error	140	1.82 (1.55-2.15)	1.84 (1.55-2.17)	0.588155
	rib fracture	122	2.15 (1.80-2.57)	2.17 (1.81-2.59)	0.803562
	post procedural complication	74	1.35 (1.08-1.70)	1.36 (1.08-1.71)	0.0511062
	spinal fracture	72	1.36 (1.08-1.72)	1.37 (1.09-1.73)	0.0563615
	ankle fracture	66	1.52 (1.19-1.94)	1.53 (1.20-1.95)	0.197118
	spinal compression fracture	65	2.53 (1.98-3.23)	2.58 (2.02-3.29)	0.928962
	intercepted product storage error	51	7.68 (5.82-10.15)	8.43 (6.38-11.13)	2.47648
	procedural complication	48	2.07 (1.56-2.75)	2.10 (1.58-2.79)	0.567783
	wrong drug administered	47	1.58 (1.18-2.10)	1.59 (1.19-2.12)	0.173352
	expired drug administered	43	2.57 (1.90-3.46)	2.63 (1.95-3.55)	0.852213
	product preparation issue	32	2.63 (1.86-3.72)	2.71 (1.92-3.84)	0.804918
	femoral neck fracture	28	1.95 (1.35-2.83)	1.99 (1.37-2.89)	0.332659
	drug administered in wrong device	27	10.84 (7.37-15.95)	13.82 (9.40-20.33)	2.79528
	intercepted product dispensing error	23	7.60 (5.02-11.50)	9.11 (6.01-13.79)	2.22687
	radiation injury	22	6.74 (4.42-10.30)	7.94 (5.20-12.12)	2.03927
	cervical vertebral fracture	22	2.28 (1.50-3.48)	2.36 (1.55-3.60)	0.477679
	lumbar vertebral fracture	22	1.78 (1.17-2.71)	1.82 (1.20-2.77)	0.12125
	clavicle fracture	21	1.93 (1.25-2.96)	1.98 (1.29-3.04)	0.214129
	cystitis radiation	19	19.81 (12.23-32.09)	44.96 (27.76-72.81)	3.53773
	radiation proctitis	18	19.25 (11.73-31.58)	44.70 (27.25-73.35)	3.47438
	intercepted product prescribing error	18	6.13 (3.84-9.79)	7.30 (4.57-11.65)	1.82368
	product administered by wrong person	17	16.71 (10.12-27.60)	34.52 (20.90-57.02)	3.24643
	incorrect drug dosage form administered	16	6.50 (3.96-10.69)	8.04 (4.89-13.21)	1.85923
	post procedural diarrhoea	15	8.69 (5.19-14.56)	12.12 (7.23-20.30)	2.24836
	wrong device used	15	7.91 (4.73-13.24)	10.61 (6.34-17.75)	2.11275
	intercepted product selection error	15	6.04 (3.62-10.08)	7.41 (4.44-12.37)	1.72342
	product monitoring error	15	3.17 (1.90-5.27)	3.44 (2.07-5.72)	0.791901
	spinal column injury	14	2.21 (1.31-3.75)	2.32 (1.37-3.93)	0.243591
	bladder injury	10	8.06 (4.28-15.18)	12.95 (6.88-24.39)	1.93361
	intercepted drug administration error	8	4.36 (2.17-8.77)	5.60 (2.78-11.28)	0.911738
	incorrect product formulation administered	8	3.21 (1.60-6.44)	3.76 (1.87-7.54)	0.469189
	radiation associated haemorrhage	6	10.22 (4.30-24.30)	51.51 (21.67-122.47)	1.93829
	single component of a two-component product administered	6	9.48 (4.06-22.11)	36.06 (15.46-84.10)	1.82963
	colon injury	6	3.14 (1.40-7.03)	3.86 (1.73-8.64)	0.236491
	urethral injury	5	5.80 (2.38-14.18)	11.56 (4.73-28.23)	0.974603
	pancreatic injury	5	4.51 (1.86-10.95)	7.09 (2.92-17.20)	0.610618
	ureteric injury	4	5.20 (1.92-14.12)	11.34 (4.18-30.77)	0.61422
	radiation associated pain	4	4.42 (1.64-11.94)	7.91 (2.93-21.34)	0.379814
	failed in vitro fertilisation	3	5.39 (1.67-17.39)	21.46 (6.65-69.25)	0.361109
Investigations	prostatic specific antigen increased*	1787	45.96 (43.69-48.35)	55.44 (52.70-58.32)	5.44416
	weight increased	1541	2.56 (2.44-2.69)	2.59 (2.46-2.73)	1.27311
	blood testosterone increased	346	53.74 (47.79-60.44)	72.00 (64.02-80.96)	5.5704
	blood testosterone abnormal	316	90.12 (78.61-103.32)	160.69 (140.17-184.22)	6.30798
	prostatic specific antigen abnormal*	293	97.58 (84.29-112.97)	190.48 (164.54-220.51)	6.41555
	blood urine present	132	2.43 (2.05-2.89)	2.46 (2.07-2.92)	0.993731
	hormone level abnormal	99	7.38 (6.04-9.01)	7.80 (6.39-9.52)	2.55074
	blood testosterone decreased	81	3.86 (3.10-4.80)	3.97 (3.19-4.94)	1.57981
	prostatic specific antigen decreased	62	41.99 (31.74-55.54)	78.97 (59.70-104.46)	4.97049
	laparoscopy	47	41.06 (29.60-56.97)	93.55 (67.43-129.79)	4.87483
	menstruation normal	29	19.73 (13.45-28.94)	32.16 (21.93-47.17)	3.68234
	waist circumference increased	29	8.38 (5.79-12.14)	9.89 (6.83-14.32)	2.44763
	oestradiol increased	27	20.33 (13.65-30.30)	35.28 (23.68-52.56)	3.70261
	blood luteinising hormone increased	22	18.45 (11.87-28.67)	33.90 (21.82-52.69)	3.49078
	blood oestrogen increased	22	10.93 (7.12-16.77)	14.76 (9.62-22.64)	2.73547
	blood oestrogen decreased	20	8.71 (5.57-13.61)	11.15 (7.14-17.42)	2.37191
	blood luteinising hormone abnormal*	15	24.63 (12.92-46.95)	187.81 (98.53-358.02)	3.75126
	blood follicle stimulating hormone abnormal*	13	19.59 (10.55-36.37)	88.78 (47.82-164.84)	3.3537
	blood follicle stimulating hormone increased	13	8.23 (4.73-14.32)	11.80 (6.78-20.54)	2.1018
	smear cervix abnormal	11	2.34 (1.29-4.23)	2.50 (1.38-4.53)	0.200041
	blood oestrogen abnormal	10	11.00 (5.78-20.94)	23.66 (12.43-45.04)	2.38242
	blood follicle stimulating hormone decreased	9	9.52 (4.85-18.68)	19.18 (9.78-37.63)	2.1125
	prostatic specific antigen	8	13.30 (6.15-28.72)	70.70 (32.73-152.73)	2.52027
	oestradiol abnormal	8	12.64 (5.95-26.85)	54.63 (25.72-116.05)	2.44729
	blood urine	8	2.57 (1.28-5.16)	2.87 (1.43-5.76)	0.149697
	blood luteinising hormone decreased	6	6.39 (2.82-14.45)	12.02 (5.31-27.18)	1.26042
	muscle strength abnormal	6	4.88 (2.17-10.96)	7.36 (3.27-16.54)	0.871176
	body height increased	6	4.67 (2.08-10.49)	6.86 (3.05-15.40)	0.807941
	oestradiol decreased	6	4.45 (1.98-9.98)	6.35 (2.83-14.25)	0.737509
	bone scan abnormal	6	3.57 (1.59-8.00)	4.60 (2.05-10.30)	0.421313
	blood testosterone normal	6	12.42 (1.50-103.19)	1802.92 (217.05-14976.11)	2.2199
	cystoscopy	4	4.78 (1.77-12.93)	9.32 (3.44-25.20)	0.492261
	blood gonadotrophin increased	3	6.18 (1.81-21.09)	53.03 (15.54-180.95)	0.558248
	progesterone increased	3	4.21 (1.33-13.28)	9.29 (2.95-29.32)	0.00385241
Metabolism and nutrition disorders	diabetes mellitus	276	1.26 (1.12-1.42)	1.26 (1.12-1.42)	0.136595
	increased appetite	95	2.07 (1.69-2.53)	2.09 (1.70-2.55)	0.70731
	hypophagia	93	1.38 (1.13-1.69)	1.39 (1.13-1.70)	0.121841
	marasmus	57	14.58 (11.16-19.05)	17.46 (13.37-22.81)	3.4264
	cachexia*	27	1.82 (1.25-2.66)	1.86 (1.27-2.71)	0.223491
	weight loss poor	18	1.94 (1.22-3.08)	2.00 (1.26-3.17)	0.161263
	lipid metabolism disorder	15	11.32 (6.72-19.07)	18.25 (10.84-30.73)	2.63004
	central obesity	7	3.15 (1.49-6.64)	3.76 (1.78-7.92)	0.353115
	fat redistribution	4	3.95 (1.47-10.63)	6.36 (2.36-17.12)	0.215512
Musculoskeletal and connective tissue disorders	arthralgia	1740	1.60 (1.52-1.68)	1.61 (1.53-1.69)	0.596896
	back pain	1171	1.81 (1.71-1.92)	1.82 (1.72-1.93)	0.762131
	pain in extremity	997	1.20 (1.12-1.27)	1.20 (1.12-1.27)	0.152685
	muscle spasms	620	1.22 (1.12-1.32)	1.22 (1.13-1.32)	0.150713
	bone pain	595	3.64 (3.36-3.95)	3.69 (3.41-4.01)	1.72996
	myalgia	573	1.22 (1.12-1.32)	1.22 (1.13-1.33)	0.149189
	muscular weakness	512	1.64 (1.50-1.79)	1.65 (1.51-1.80)	0.56709
	mobility decreased*	372	1.96 (1.77-2.17)	1.97 (1.78-2.18)	0.799849
	osteoporosis	193	1.68 (1.46-1.94)	1.69 (1.47-1.95)	0.512685
	musculoskeletal pain	192	1.21 (1.05-1.40)	1.21 (1.05-1.40)	0.039434
	muscle atrophy	182	5.62 (4.85-6.50)	5.78 (4.99-6.70)	2.24448
	fibromyalgia	98	1.61 (1.32-1.97)	1.62 (1.33-1.98)	0.355065
	bone disorder	89	1.62 (1.32-2.00)	1.63 (1.33-2.01)	0.348445
	groin pain	74	2.94 (2.34-3.70)	3.00 (2.38-3.77)	1.16995
	osteopenia	73	1.66 (1.32-2.09)	1.67 (1.33-2.10)	0.342956
	musculoskeletal chest pain	71	1.66 (1.31-2.10)	1.67 (1.32-2.11)	0.338002
	bone lesion	33	3.19 (2.27-4.50)	3.33 (2.36-4.69)	1.09456
	pathological fracture	29	2.02 (1.40-2.91)	2.07 (1.43-2.98)	0.395936
	muscle fatigue	28	2.48 (1.71-3.59)	2.56 (1.76-3.71)	0.677304
	weight bearing difficulty	17	2.16 (1.34-3.48)	2.25 (1.39-3.62)	0.29473
	epiphysiolysis	15	13.06 (7.72-22.09)	23.48 (13.88-39.71)	2.83636
	joint crepitation	14	2.04 (1.21-3.46)	2.13 (1.26-3.61)	0.129168
	coccydynia	12	2.86 (1.62-5.05)	3.12 (1.77-5.51)	0.537273
	growth accelerated	8	7.77 (3.82-15.79)	14.06 (6.92-28.57)	1.74559
	muscle swelling	8	2.71 (1.35-5.43)	3.05 (1.52-6.12)	0.223946
	dupuytren's contracture*	7	2.62 (1.24-5.51)	2.98 (1.42-6.27)	0.0859787
	epiphyses premature fusion	6	5.09 (2.26-11.46)	7.91 (3.52-17.79)	0.933554
	muscle mass	6	3.78 (1.69-8.46)	4.98 (2.22-11.16)	0.502425
	soft tissue necrosis*	6	2.75 (1.23-6.16)	3.25 (1.45-7.26)	0.0460845
	degenerative bone disease	5	3.46 (1.43-8.38)	4.65 (1.92-11.25)	0.23006
	vertebral lesion	5	3.07 (1.27-7.42)	3.91 (1.62-9.45)	0.0570368
Neoplasms benign, malignant and unspecified (incl cysts and polyps)	prostate cancer	1556	6.13 (5.83-6.45)	6.30 (5.99-6.62)	2.53256
	prostate cancer metastatic	697	71.31 (65.45-77.70)	100.10 (91.86-109.06)	6.03101
	metastases to bone	612	14.48 (13.34-15.70)	15.39 (14.18-16.69)	3.72214
	uterine leiomyoma	357	16.95 (15.23-18.86)	18.37 (16.51-20.44)	3.90835
	neoplasm malignant	226	1.29 (1.13-1.47)	1.29 (1.13-1.47)	0.148574
	lung neoplasm malignant	153	1.26 (1.07-1.48)	1.26 (1.08-1.48)	0.0647509
	metastasis	147	7.49 (6.36-8.82)	7.84 (6.65-9.23)	2.6317
	hormone-refractory prostate cancer	124	37.88 (31.31-45.84)	52.08 (43.03-63.02)	4.94635
	bone cancer	114	9.09 (7.54-10.95)	9.70 (8.05-11.69)	2.87377
	metastases to lung	112	3.66 (3.04-4.41)	3.74 (3.10-4.51)	1.55919
	metastases to spine	105	11.52 (9.48-14.01)	12.60 (10.37-15.32)	3.20303
	metastases to lymph nodes	102	5.80 (4.77-7.06)	6.05 (4.97-7.36)	2.20901
	metastases to liver	101	2.14 (1.76-2.60)	2.16 (1.78-2.63)	0.76833
	skin cancer	82	1.41 (1.13-1.75)	1.41 (1.14-1.76)	0.127243
	metastatic neoplasm	74	6.12 (4.86-7.71)	6.46 (5.13-8.13)	2.22896
	colon cancer	70	1.68 (1.33-2.13)	1.70 (1.34-2.15)	0.355998
	cancer pain	66	9.45 (7.39-12.08)	10.41 (8.15-13.31)	2.83179
	breast cancer metastatic	56	1.88 (1.45-2.44)	1.90 (1.46-2.47)	0.466773
	neoplasm	53	1.72 (1.31-2.25)	1.74 (1.33-2.28)	0.326528
	prostate cancer recurrent	50	24.61 (18.35-32.99)	35.95 (26.81-48.21)	4.15098
	brain neoplasm	42	1.71 (1.26-2.31)	1.73 (1.27-2.34)	0.258098
	bone cancer metastatic	33	17.01 (11.93-24.25)	24.19 (16.97-34.49)	3.50784
	prostate cancer stage iv	33	2.82 (2.00-3.98)	2.92 (2.07-4.11)	0.915884
	bladder neoplasm	27	5.21 (3.56-7.63)	5.74 (3.92-8.40)	1.73863
	meningioma	27	2.99 (2.05-4.37)	3.13 (2.14-4.57)	0.938052
	pituitary tumour benign	26	5.13 (3.48-7.56)	5.66 (3.84-8.35)	1.7038
	lung cancer metastatic	23	2.61 (1.73-3.93)	2.72 (1.80-4.10)	0.685067
	bone neoplasm	21	6.03 (3.91-9.30)	6.99 (4.53-10.77)	1.86064
	rectal cancer	20	2.27 (1.46-3.52)	2.35 (1.52-3.65)	0.431155
	metastases to pelvis	18	8.66 (5.41-13.87)	11.39 (7.11-18.23)	2.32266
	pituitary tumour	14	3.10 (1.83-5.25)	3.38 (2.00-5.72)	0.729825
	bladder transitional cell carcinoma	14	2.98 (1.76-5.05)	3.23 (1.91-5.48)	0.673625
	neoplasm prostate	13	9.70 (5.55-16.93)	15.26 (8.74-26.64)	2.33898
	bile duct cancer	13	3.36 (1.94-5.80)	3.73 (2.16-6.44)	0.809459
	spinal cord neoplasm	12	4.41 (2.49-7.80)	5.21 (2.94-9.22)	1.16178
	transitional cell carcinoma	12	3.26 (1.85-5.76)	3.63 (2.06-6.42)	0.726522
	metastatic pain	11	12.13 (6.55-22.48)	26.66 (14.39-49.39)	2.57651
	colon neoplasm	11	3.55 (1.96-6.43)	4.05 (2.23-7.34)	0.801757
	colon cancer metastatic	11	2.31 (1.27-4.18)	2.46 (1.36-4.46)	0.181684
	tongue neoplasm malignant stage unspecified	11	2.13 (1.18-3.86)	2.26 (1.25-4.09)	0.0681826
	metastases to bladder	9	7.70 (3.95-15.01)	12.76 (6.55-24.86)	1.80672
	bone neoplasm malignant	9	5.05 (2.61-9.78)	6.64 (3.43-12.86)	1.19832
	adenoma benign	8	2.83 (1.41-5.68)	3.22 (1.60-6.46)	0.287818
	oncologic complication	8	2.72 (1.36-5.47)	3.07 (1.53-6.17)	0.233118
	small cell carcinoma	7	5.31 (2.51-11.25)	7.85 (3.71-16.62)	1.10661
	tumour invasion	7	4.19 (1.98-8.85)	5.51 (2.61-11.63)	0.764313
	neuroendocrine carcinoma	7	3.17 (1.51-6.69)	3.79 (1.80-7.99)	0.363201
	leiomyoma	7	2.98 (1.41-6.27)	3.49 (1.66-7.36)	0.27107
	metastatic salivary gland cancer	6	11.09 (4.45-27.61)	90.15 (36.20-224.48)	2.05582
	liposarcoma	6	4.52 (2.01-10.14)	6.51 (2.90-14.61)	0.760607
	metastases to chest wall	6	4.49 (2.00-10.07)	6.44 (2.87-14.46)	0.750662
	metastatic lymphoma	6	4.15 (1.85-9.32)	5.72 (2.55-12.84)	0.639445
	metastases to abdominal cavity	6	3.52 (1.57-7.88)	4.51 (2.01-10.09)	0.400432
	metastases to bone marrow	6	3.47 (1.55-7.77)	4.42 (1.97-9.89)	0.379849
	breast cancer male	6	3.23 (1.44-7.23)	4.01 (1.79-8.97)	0.276357
	paraneoplastic syndrome	6	2.72 (1.21-6.07)	3.19 (1.43-7.13)	0.0259555
	malignant polyp	5	5.64 (2.31-13.78)	10.89 (4.46-26.57)	0.934766
	metastases to stomach	5	3.47 (1.43-8.40)	4.67 (1.93-11.29)	0.233076
	metastases to spleen	5	3.34 (1.38-8.09)	4.42 (1.83-10.69)	0.179718
	ureteric cancer	5	3.25 (1.34-7.85)	4.23 (1.75-10.23)	0.136713
	neuroendocrine carcinoma of prostate	4	7.23 (2.56-20.40)	36.42 (12.90-102.81)	1.0881
	endometrial neoplasm	4	6.63 (2.39-18.35)	24.04 (8.68-66.56)	0.963042
	metastases to spinal cord	4	5.09 (1.88-13.79)	10.73 (3.96-29.09)	0.581397
	malignant neoplasm of renal pelvis	4	4.99 (1.84-13.53)	10.27 (3.79-27.83)	0.554604
	prostatic adenoma	4	4.37 (1.62-11.78)	7.70 (2.86-20.79)	0.361122
	anaplastic meningioma	3	6.07 (1.80-20.44)	45.07 (13.39-151.68)	0.533119
	squamous cell carcinoma of pharynx	3	5.71 (1.75-18.68)	29.08 (8.89-95.12)	0.444552
	metastases to penis	3	6.52 (1.73-24.59)	112.68 (29.89-424.75)	0.636374
	metastases to prostate	3	5.26 (1.64-16.89)	19.18 (5.97-61.62)	0.324719
Nervous system disorders	headache	1906	1.10 (1.05-1.15)	1.10 (1.06-1.16)	0.065973
	migraine	575	2.30 (2.12-2.50)	2.32 (2.13-2.52)	1.0637
	memory impairment	477	1.25 (1.14-1.37)	1.25 (1.14-1.37)	0.168393
	hypoaesthesia	466	1.12 (1.02-1.23)	1.12 (1.02-1.23)	0.0118061
	amnesia	344	1.84 (1.65-2.04)	1.85 (1.66-2.05)	0.698666
	dementia	137	1.92 (1.62-2.27)	1.93 (1.63-2.28)	0.656862
	cerebral infarction	116	1.66 (1.39-2.00)	1.67 (1.39-2.01)	0.427136
	sciatica*	59	1.52 (1.18-1.96)	1.53 (1.19-1.98)	0.172935
	dementia alzheimer's type	40	1.54 (1.13-2.09)	1.55 (1.13-2.11)	0.0922102
	spinal cord compression	28	2.46 (1.70-3.57)	2.54 (1.75-3.68)	0.66777
	monoplegia*	21	1.67 (1.09-2.57)	1.70 (1.11-2.62)	0.00977983
	idiopathic intracranial hypertension	15	2.44 (1.47-4.05)	2.57 (1.55-4.28)	0.414685
	iiird nerve paralysis	10	4.00 (2.14-7.48)	4.77 (2.55-8.91)	0.923978
	benign intracranial hypertension	10	2.24 (1.20-4.18)	2.40 (1.29-4.48)	0.0877771
	vascular dementia	7	2.56 (1.22-5.39)	2.90 (1.38-6.11)	0.0545872
	hemianopia heteronymous	5	7.55 (3.04-18.75)	23.48 (9.45-58.33)	1.35351
	intensive care unit acquired weakness	5	3.87 (1.60-9.37)	5.50 (2.27-13.33)	0.3892
	cerebrovascular spasm*	4	4.75 (1.76-12.84)	9.18 (3.39-24.81)	0.482128
	irregular sleep phase	4	4.24 (1.57-11.44)	7.28 (2.70-19.64)	0.319931
	polyneuropathy in malignant disease	3	5.13 (1.60-16.42)	17.34 (5.41-55.51)	0.289225
Pregnancy, puerperium and perinatal conditions	foetal death	28	2.00 (1.38-2.90)	2.04 (1.41-2.96)	0.367802
	normal newborn	25	1.65 (1.11-2.44)	1.67 (1.13-2.48)	0.0501712
	multiple pregnancy	4	4.32 (1.60-11.66)	7.56 (2.80-20.39)	0.347261
	cephalo-pelvic disproportion	4	3.97 (1.47-10.69)	6.43 (2.39-17.31)	0.22393
Product issues	device leakage	3692	45.80 (44.21-47.45)	55.42 (53.49-57.42)	5.46308
	product physical consistency issue	615	46.05 (42.24-50.20)	56.82 (52.12-61.94)	5.3919
	needle issue	533	8.28 (7.59-9.02)	8.57 (7.86-9.34)	2.90631
	product leakage	326	29.03 (25.89-32.55)	33.68 (30.03-37.77)	4.67649
	product packaging quantity issue	72	3.13 (2.48-3.95)	3.20 (2.54-4.04)	1.25687
	device connection issue	67	15.40 (12.03-19.70)	18.24 (14.25-23.35)	3.53923
	product reconstitution quality issue	45	21.96 (16.15-29.85)	31.53 (23.19-42.86)	3.96085
	product colour issue	42	3.34 (2.46-4.53)	3.46 (2.55-4.69)	1.22584
	device defective	42	2.01 (1.48-2.72)	2.04 (1.51-2.76)	0.493273
	product dosage form issue	8	4.65 (2.31-9.37)	6.13 (3.05-12.35)	1.00555
Psychiatric disorders	insomnia	1082	1.45 (1.36-1.54)	1.45 (1.37-1.54)	0.432847
	depression	968	1.48 (1.38-1.57)	1.48 (1.39-1.58)	0.454855
	mood swings	893	9.61 (8.99-10.27)	9.99 (9.34-10.68)	3.15403
	mood altered	318	4.23 (3.79-4.73)	4.30 (3.85-4.81)	1.89534
	irritability	283	1.63 (1.45-1.83)	1.64 (1.46-1.84)	0.508075
	depressed mood	244	1.73 (1.53-1.96)	1.74 (1.53-1.97)	0.58011
	emotional disorder	238	2.70 (2.38-3.07)	2.73 (2.40-3.10)	1.21899
	libido decreased	230	6.47 (5.68-7.37)	6.68 (5.86-7.61)	2.47606
	sleep disorder	216	1.20 (1.05-1.37)	1.20 (1.05-1.37)	0.0369526
	anger	155	1.57 (1.34-1.83)	1.57 (1.34-1.84)	0.381375
	loss of libido*	154	6.38 (5.44-7.48)	6.62 (5.64-7.76)	2.40661
	poor quality sleep	135	2.38 (2.01-2.82)	2.40 (2.03-2.85)	0.965203
	affect lability	109	3.83 (3.17-4.63)	3.92 (3.25-4.74)	1.62133
	apathy	58	1.46 (1.13-1.89)	1.47 (1.13-1.90)	0.107175
	libido increased	19	3.02 (1.92-4.75)	3.22 (2.05-5.06)	0.825414
	impatience	16	2.73 (1.67-4.46)	2.90 (1.77-4.75)	0.605368
	vaginismus*	7	10.58 (4.82-23.21)	37.56 (17.12-82.41)	2.10073
	gender dysphoria*	7	10.53 (4.80-23.08)	36.90 (16.83-80.90)	2.09399
	grief reaction	6	3.36 (1.50-7.51)	4.22 (1.89-9.45)	0.33211
	morose	5	5.66 (2.32-13.83)	10.97 (4.49-26.77)	0.939686
Renal and urinary disorders	dysuria	388	3.72 (3.36-4.11)	3.77 (3.41-4.17)	1.72721
	pollakiuria	357	3.10 (2.79-3.44)	3.14 (2.83-3.48)	1.45824
	urinary retention	250	2.75 (2.43-3.11)	2.78 (2.45-3.14)	1.2489
	haematuria	227	2.29 (2.01-2.61)	2.31 (2.03-2.63)	0.977491
	nocturia	202	6.33 (5.51-7.28)	6.54 (5.69-7.52)	2.43046
	urinary incontinence	175	2.10 (1.81-2.44)	2.12 (1.83-2.46)	0.823757
	micturition urgency	90	2.91 (2.36-3.58)	2.96 (2.40-3.64)	1.18951
	incontinence	83	2.77 (2.23-3.44)	2.82 (2.27-3.50)	1.1071
	urinary tract obstruction	69	9.90 (7.79-12.59)	10.94 (8.60-13.91)	2.9086
	bladder disorder	65	2.27 (1.78-2.90)	2.31 (1.81-2.94)	0.773701
	urinary bladder haemorrhage	53	8.36 (6.36-10.99)	9.23 (7.02-12.13)	2.6069
	haemorrhage urinary tract	52	6.89 (5.23-9.07)	7.46 (5.67-9.83)	2.32407
	hydronephrosis	50	2.39 (1.81-3.15)	2.43 (1.84-3.21)	0.78511
	urinary tract disorder	30	2.45 (1.71-3.51)	2.53 (1.76-3.62)	0.68427
	bladder pain	29	3.28 (2.28-4.74)	3.45 (2.39-4.97)	1.09561
	urine flow decreased	27	3.76 (2.57-5.50)	4.01 (2.74-5.86)	1.26902
	calculus bladder	26	6.19 (4.20-9.13)	7.01 (4.75-10.35)	1.97413
	ureteric obstruction	23	5.34 (3.53-8.06)	5.99 (3.96-9.05)	1.71744
	urethral stenosis	22	9.32 (6.09-14.27)	11.91 (7.78-18.24)	2.50604
	hypertonic bladder	20	2.55 (1.64-3.96)	2.67 (1.72-4.15)	0.60123
	cystitis interstitial	19	3.86 (2.45-6.07)	4.22 (2.68-6.64)	1.17832
	urethral obstruction	17	10.66 (6.55-17.37)	15.62 (9.59-25.44)	2.59849
	cystitis noninfective	17	4.32 (2.68-6.98)	4.85 (3.00-7.83)	1.29548
	bladder spasm	16	3.01 (1.84-4.92)	3.23 (1.98-5.29)	0.746536
	bladder obstruction	14	7.63 (4.48-13.00)	10.31 (6.05-17.57)	2.02931
	stress urinary incontinence	12	3.39 (1.92-5.99)	3.80 (2.15-6.71)	0.78252
	bladder outlet obstruction	10	10.70 (5.63-20.35)	22.26 (11.71-42.31)	2.34286
	urinary bladder polyp	10	7.94 (4.22-14.95)	12.63 (6.71-23.77)	1.91174
	bladder mass	9	5.18 (2.68-10.03)	6.88 (3.55-13.32)	1.23441
	bladder neck obstruction	8	9.75 (4.75-20.02)	23.11 (11.26-47.45)	2.07329
	urogenital haemorrhage	8	5.16 (2.56-10.40)	7.11 (3.53-14.34)	1.15443
	urinary tract toxicity*	7	12.87 (5.37-30.80)	116.86 (48.81-279.78)	2.38315
	lower urinary tract symptoms	7	5.57 (2.63-11.81)	8.48 (4.00-17.98)	1.17602
	ureteric stenosis	7	2.75 (1.31-5.79)	3.17 (1.50-6.67)	0.157894
	bladder stenosis	6	8.96 (3.88-20.71)	29.08 (12.58-67.22)	1.74823
	obstructive uropathy	6	3.50 (1.56-7.84)	4.47 (2.00-10.02)	0.392679
	urethral haemorrhage	6	2.98 (1.33-6.67)	3.61 (1.61-8.06)	0.162113
	urethral intrinsic sphincter deficiency	5	9.23 (3.52-24.18)	62.60 (23.88-164.07)	1.6434
	bladder perforation*	5	3.37 (1.39-8.14)	4.46 (1.84-10.78)	0.188475
	follicular cystitis*	3	6.56 (1.70-25.39)	128.78 (33.30-498.01)	0.645322
Reproductive system and breast disorders	vaginal haemorrhage	972	7.69 (7.22-8.20)	7.93 (7.44-8.46)	2.83728
	endometriosis	838	61.83 (57.27-66.74)	81.63 (75.62-88.12)	5.83608
	pelvic pain	815	15.99 (14.89-17.16)	17.07 (15.90-18.32)	3.88305
	menorrhagia	645	9.80 (9.06-10.60)	10.20 (9.43-11.04)	3.16304
	menstrual disorder	413	17.61 (15.94-19.45)	19.09 (17.28-21.09)	3.97564
	metrorrhagia	402	7.05 (6.38-7.78)	7.27 (6.58-8.02)	2.65274
	gynaecomastia	247	2.52 (2.22-2.85)	2.54 (2.24-2.88)	1.12196
	dysmenorrhoea	227	6.23 (5.47-7.11)	6.43 (5.64-7.33)	2.42094
	ovarian cyst	206	7.00 (6.10-8.04)	7.26 (6.32-8.34)	2.57733
	menstruation irregular	197	2.46 (2.14-2.83)	2.48 (2.16-2.86)	1.06319
	amenorrhoea	171	3.58 (3.08-4.16)	3.64 (3.13-4.23)	1.58563
	erectile dysfunction	163	2.35 (2.02-2.75)	2.38 (2.04-2.77)	0.975848
	breast tenderness	123	5.29 (4.43-6.33)	5.47 (4.58-6.54)	2.10579
	vulvovaginal dryness	121	12.89 (10.74-15.47)	14.16 (11.80-16.99)	3.38728
	breast pain	108	3.44 (2.85-4.16)	3.51 (2.91-4.25)	1.4652
	adnexa uteri pain	106	24.82 (20.32-30.31)	30.73 (25.16-37.53)	4.31169
	breast enlargement	98	9.53 (7.79-11.66)	10.28 (8.40-12.57)	2.91851
	vaginal discharge	88	2.99 (2.42-3.69)	3.05 (2.47-3.76)	1.22769
	uterine haemorrhage	75	5.90 (4.70-7.42)	6.21 (4.94-7.80)	2.1783
	dyspareunia	68	5.33 (4.20-6.78)	5.60 (4.40-7.11)	2.01292
	ovarian hyperstimulation syndrome	67	10.27 (8.05-13.11)	11.42 (8.95-14.58)	2.95562
	testicular atrophy	62	22.57 (17.39-29.31)	29.96 (23.08-38.90)	4.07504
	ovarian cyst ruptured	47	11.55 (8.62-15.47)	13.56 (10.12-18.16)	3.04501
	menopausal symptoms	47	7.37 (5.51-9.84)	8.09 (6.06-10.81)	2.39621
	vulvovaginal pain	44	3.33 (2.47-4.48)	3.45 (2.56-4.64)	1.23338
	testicular pain	42	4.70 (3.46-6.37)	4.98 (3.67-6.75)	1.71839
	breast swelling	40	4.84 (3.54-6.62)	5.15 (3.77-7.05)	1.74867
	uterine spasm*	39	6.67 (4.86-9.17)	7.35 (5.35-10.10)	2.20506
	prostatomegaly*	39	3.47 (2.53-4.76)	3.62 (2.64-4.96)	1.26352
	ovarian disorder	37	11.52 (8.28-16.01)	14.00 (10.07-19.47)	2.97793
	uterine pain	36	11.39 (8.16-15.92)	13.89 (9.94-19.40)	2.95495
	breast mass	35	1.85 (1.33-2.58)	1.88 (1.35-2.62)	0.323549
	adenomyosis	34	16.92 (11.93-23.99)	23.76 (16.76-33.69)	3.5089
	oligomenorrhoea	32	4.72 (3.33-6.70)	5.09 (3.59-7.21)	1.6506
	nipple pain	30	4.94 (3.45-7.09)	5.37 (3.74-7.70)	1.69634
	hypomenorrhoea	30	3.87 (2.70-5.54)	4.10 (2.86-5.88)	1.34125
	polymenorrhoea	29	3.24 (2.25-4.68)	3.40 (2.36-4.91)	1.07761
	infertility	28	5.79 (3.98-8.42)	6.45 (4.43-9.38)	1.90248
	uterine enlargement	26	9.96 (6.73-14.75)	12.50 (8.44-18.51)	2.66112
	premature menopause	25	8.44 (5.67-12.58)	10.22 (6.86-15.23)	2.4084
	penile size reduced	25	8.03 (5.39-11.95)	9.61 (6.45-14.31)	2.33581
	male sexual dysfunction	24	12.13 (8.04-18.30)	16.62 (11.02-25.07)	3.01
	vulvovaginal pruritus	23	1.65 (1.09-2.48)	1.67 (1.11-2.52)	0.0204858
	artificial menopause	22	28.77 (17.71-46.75)	104.94 (64.59-170.51)	4.13227
	testicular disorder	22	6.54 (4.29-9.99)	7.65 (5.01-11.68)	1.99548
	premenstrual syndrome	22	5.07 (3.33-7.74)	5.68 (3.73-8.66)	1.62881
	uterine disorder	21	2.93 (1.91-4.51)	3.09 (2.01-4.76)	0.820095
	heavy menstrual bleeding	21	1.80 (1.17-2.76)	1.84 (1.20-2.82)	0.113528
	polycystic ovaries	20	4.17 (2.68-6.48)	4.58 (2.94-7.12)	1.30804
	pelvic adhesions	18	15.81 (9.74-25.66)	29.40 (18.12-47.70)	3.19053
	pelvic discomfort	18	5.98 (3.75-9.54)	7.08 (4.44-11.30)	1.78766
	uterine polyp	18	3.45 (2.17-5.49)	3.74 (2.35-5.95)	0.995007
	menometrorrhagia	15	2.72 (1.64-4.53)	2.91 (1.75-4.84)	0.574508
	fallopian tube disorder	13	9.96 (5.70-17.39)	15.94 (9.13-27.85)	2.37729
	breast discharge	13	2.40 (1.39-4.15)	2.55 (1.48-4.41)	0.327178
	ovarian adhesion	12	17.39 (9.30-32.50)	66.78 (35.72-124.82)	3.14131
	scrotal pain	12	6.04 (3.41-10.72)	7.82 (4.41-13.87)	1.61632
	infertility female	12	2.88 (1.63-5.09)	3.15 (1.78-5.56)	0.547161
	breast atrophy	11	10.09 (5.49-18.54)	18.16 (9.88-33.38)	2.3099
	adnexal torsion	11	8.90 (4.86-16.29)	14.50 (7.92-26.55)	2.1287
	uterine adhesions	10	13.26 (6.86-25.61)	38.52 (19.94-74.42)	2.65175
	prostatic obstruction	10	10.63 (5.59-20.20)	21.93 (11.54-41.68)	2.33313
	ovulation disorder	9	11.56 (5.82-22.96)	30.73 (15.48-61.02)	2.39219
	prostatic haemorrhage	9	6.68 (3.44-12.98)	10.05 (5.17-19.53)	1.60091
	endometrial hypertrophy	9	5.30 (2.73-10.26)	7.10 (3.66-13.75)	1.26608
	ovarian mass	9	3.77 (1.95-7.28)	4.51 (2.33-8.71)	0.775505
	endometrial disorder	8	5.03 (2.49-10.13)	6.85 (3.40-13.80)	1.11716
	haemorrhagic ovarian cyst	8	3.91 (1.95-7.87)	4.85 (2.41-9.75)	0.755994
	abnormal uterine bleeding	8	2.69 (1.34-5.39)	3.02 (1.51-6.07)	0.213318
	perineal pain	7	3.38 (1.60-7.12)	4.11 (1.95-8.66)	0.452976
	atrophic vulvovaginitis	7	2.99 (1.42-6.29)	3.51 (1.67-7.40)	0.276779
	cervix disorder	7	2.84 (1.35-5.98)	3.29 (1.56-6.93)	0.202467
	penile haemorrhage	7	2.60 (1.23-5.47)	2.95 (1.40-6.21)	0.0743338
	fallopian tube obstruction	6	9.57 (4.10-22.36)	37.56 (16.07-87.77)	1.84365
	genital atrophy	6	8.92 (3.86-20.60)	28.62 (12.39-66.12)	1.74165
	premenstrual dysphoric disorder	6	7.26 (3.20-16.51)	15.96 (7.02-36.27)	1.44587
	hydrometra	6	6.21 (2.75-14.02)	11.34 (5.02-25.62)	1.2187
	ovulation pain	6	6.07 (2.69-13.71)	10.86 (4.81-24.52)	1.18707
	ovarian enlargement	6	4.03 (1.80-9.05)	5.48 (2.44-12.29)	0.597252
	uterine mass	6	3.98 (1.77-8.92)	5.37 (2.39-12.03)	0.57661
	pelvic fluid collection*	6	2.75 (1.23-6.15)	3.24 (1.45-7.25)	0.0440589
	nipple disorder	6	2.73 (1.22-6.11)	3.22 (1.44-7.20)	0.0359849
	reproductive toxicity*	5	9.07 (3.49-23.56)	55.65 (21.43-144.50)	1.61952
	prostatic mass	5	6.83 (2.77-16.82)	17.27 (7.01-42.53)	1.2099
	genital paraesthesia	5	4.82 (1.98-11.72)	7.99 (3.29-19.42)	0.707986
	genital disorder female	5	4.22 (1.74-10.24)	6.34 (2.61-15.37)	0.515729
	breast inflammation	5	4.16 (1.72-10.08)	6.18 (2.55-14.99)	0.493855
	prostatic pain	5	3.46 (1.43-8.36)	4.64 (1.92-11.22)	0.227049
	bilateral breast buds	4	7.72 (2.65-22.49)	57.23 (19.65-166.74)	1.18339
	hydrosalpinx	4	6.47 (2.34-17.85)	21.85 (7.92-60.30)	0.928232
	uterine atrophy	4	6.15 (2.24-16.86)	18.21 (6.64-49.96)	0.854486
	pelvic congestion	4	5.96 (2.18-16.30)	16.46 (6.02-45.05)	0.809446
	pelvic cyst	4	5.05 (1.86-13.68)	10.54 (3.89-28.58)	0.57062
	fallopian tube cyst	4	4.60 (1.70-12.44)	8.59 (3.18-23.20)	0.437388
	breast induration	4	4.31 (1.60-11.63)	7.51 (2.79-20.26)	0.34267
	uterine inflammation	4	4.24 (1.57-11.44)	7.28 (2.70-19.64)	0.319931
	ovarian haemorrhage	4	4.06 (1.51-10.95)	6.71 (2.49-18.09)	0.258105
	penile burning sensation	4	3.47 (1.29-9.33)	5.09 (1.90-13.68)	0.0306195
	menopause delayed	3	6.29 (1.81-21.89)	64.39 (18.50-224.06)	0.583823
	premenstrual pain	3	4.89 (1.54-15.58)	14.54 (4.56-46.32)	0.220753
	genital disorder	3	4.85 (1.52-15.43)	14.09 (4.43-44.83)	0.20744
Respiratory, thoracic and mediastinal disorders	interstitial lung disease	178	1.42 (1.22-1.64)	1.42 (1.23-1.65)	0.255167
	pulmonary mass	60	1.54 (1.19-1.98)	1.55 (1.20-1.99)	0.192344
	chronic respiratory disease*	5	4.06 (1.67-9.83)	5.94 (2.45-14.39)	0.45812
Skin and subcutaneous tissue disorders	night sweats	758	9.01 (8.38-9.69)	9.35 (8.69-10.05)	3.05183
	hyperhidrosis	744	2.04 (1.90-2.19)	2.05 (1.91-2.20)	0.905802
	cold sweat	80	1.61 (1.29-2.01)	1.62 (1.30-2.02)	0.318603
	hair growth abnormal	54	2.76 (2.11-3.60)	2.82 (2.16-3.68)	1.01035
	hypotrichosis	9	3.80 (1.97-7.35)	4.56 (2.36-8.81)	0.788859
	skin laxity	5	4.65 (1.91-11.29)	7.47 (3.08-18.15)	0.654431
Social circumstances	impaired work ability	101	1.63 (1.34-1.98)	1.64 (1.35-2.00)	0.3773
	bedridden	84	2.29 (1.84-2.83)	2.31 (1.87-2.87)	0.830749
	menopause	55	7.67 (5.87-10.03)	8.37 (6.40-10.94)	2.49125
	insurance issue	36	1.63 (1.17-2.26)	1.64 (1.18-2.28)	0.145978
	walking aid user	35	2.05 (1.47-2.86)	2.09 (1.50-2.92)	0.474507
	wheelchair user	21	1.70 (1.11-2.62)	1.74 (1.13-2.67)	0.0372052
	patient dissatisfaction with treatment	11	3.19 (1.76-5.79)	3.58 (1.97-6.48)	0.650601
	living in residential institution	11	2.42 (1.33-4.37)	2.60 (1.43-4.70)	0.24849
	exercise lack of	9	4.97 (2.57-9.63)	6.50 (3.36-12.58)	1.17559
	patient uncooperative	6	4.50 (2.00-10.10)	6.46 (2.88-14.51)	0.75397
	job dissatisfaction	6	2.86 (1.28-6.39)	3.41 (1.52-7.62)	0.0997732
	convalescent	3	5.71 (1.75-18.68)	29.08 (8.89-95.12)	0.444552
	puberty	3	5.20 (1.62-16.70)	18.40 (5.73-59.02)	0.310416
Surgical and medical procedures	hysterectomy	317	13.82 (12.34-15.47)	14.77 (13.19-16.54)	3.60279
	surgery	304	2.16 (1.93-2.42)	2.18 (1.95-2.44)	0.92433
	palliative care	163	41.75 (35.31-49.35)	56.55 (47.83-66.85)	5.12454
	oophorectomy	74	24.66 (19.40-31.35)	32.43 (25.51-41.22)	4.23874
	radiotherapy	55	11.23 (8.57-14.71)	12.87 (9.83-16.86)	3.04167
	hospice care	43	1.72 (1.27-2.32)	1.74 (1.29-2.35)	0.275246
	chemotherapy	41	4.81 (3.54-6.56)	5.12 (3.76-6.97)	1.7476
	prostatectomy	36	18.88 (13.42-26.56)	27.32 (19.42-38.43)	3.68373
	transurethral prostatectomy	32	17.50 (12.20-25.11)	25.51 (17.78-36.60)	3.54001
	cardiac pacemaker insertion	32	1.87 (1.32-2.65)	1.90 (1.34-2.69)	0.314714
	appendicectomy	31	3.16 (2.22-4.51)	3.30 (2.32-4.71)	1.06183
	coronary artery bypass	31	1.79 (1.25-2.54)	1.81 (1.27-2.58)	0.237025
	bladder catheterisation	27	9.22 (6.28-13.55)	11.25 (7.66-16.53)	2.56235
	endometrial ablation	21	14.98 (9.60-23.36)	24.18 (15.50-37.72)	3.17306
	prostatic operation	21	6.48 (4.20-9.99)	7.61 (4.94-11.74)	1.96356
	euthanasia	20	15.94 (10.08-25.20)	27.70 (17.52-43.79)	3.24412
	breast reconstruction	20	13.74 (8.73-21.63)	21.54 (13.68-33.91)	3.03012
	myomectomy	19	22.38 (13.66-36.65)	61.39 (37.48-100.56)	3.71329
	laparoscopic surgery	17	16.35 (9.91-26.97)	32.96 (19.97-54.38)	3.21479
	radical prostatectomy	14	18.47 (10.42-32.73)	58.43 (32.96-103.58)	3.30389
	salpingectomy	11	7.88 (4.32-14.40)	11.89 (6.51-21.72)	1.95456
	wisdom teeth removal	11	3.08 (1.70-5.58)	3.43 (1.89-6.22)	0.599688
	uterine dilation and curettage	10	3.38 (1.81-6.31)	3.88 (2.08-7.24)	0.681073
	medical device implantation	10	2.87 (1.54-5.36)	3.19 (1.71-5.95)	0.445468
	brachytherapy	9	16.30 (7.20-36.88)	169.03 (74.69-382.50)	2.88758
	nephrostomy	9	7.39 (3.79-14.38)	11.86 (6.09-23.09)	1.74592
	female sterilisation	9	5.00 (2.58-9.68)	6.55 (3.38-12.67)	1.18313
	bladder operation	9	2.60 (1.35-5.01)	2.87 (1.49-5.53)	0.237989
	orchidectomy	8	9.19 (4.49-18.81)	20.03 (9.79-40.98)	1.988
	salpingo-oophorectomy bilateral	8	7.99 (3.93-16.25)	14.84 (7.30-30.18)	1.78552
	lymphadenectomy	8	2.72 (1.35-5.45)	3.06 (1.53-6.15)	0.228525
	ureteral stent insertion	7	5.59 (2.64-11.84)	8.52 (4.02-18.05)	1.17958
	urinary cystectomy	6	8.17 (3.57-18.72)	21.72 (9.49-49.75)	1.61597
	in vitro fertilisation	6	7.32 (3.22-16.64)	16.24 (7.14-36.93)	1.45661
	laparotomy	6	3.88 (1.73-8.70)	5.18 (2.31-11.61)	0.541896
	antiandrogen therapy	5	9.38 (3.54-24.88)	71.54 (26.98-189.74)	1.66768
	uterine leiomyoma embolisation	5	9.77 (3.52-27.12)	107.32 (38.65-297.95)	1.72599
	radical hysterectomy	5	8.60 (3.38-21.89)	40.61 (15.96-103.32)	1.54265
	urinary tract operation	5	7.79 (3.12-19.44)	26.36 (10.57-65.76)	1.40022
	hysterosalpingo-oophorectomy	5	6.75 (2.74-16.61)	16.69 (6.78-41.08)	1.19217
	endometriosis ablation	4	7.34 (2.59-20.85)	40.06 (14.11-113.73)	1.11134
	salpingo-oophorectomy	4	5.57 (2.04-15.16)	13.50 (4.96-36.78)	0.71149
	oophorectomy bilateral	4	4.87 (1.80-13.17)	9.69 (3.58-26.24)	0.517911
	ovarian cystectomy	4	4.37 (1.62-11.78)	7.70 (2.86-20.79)	0.361122
	radiotherapy to prostate	3	5.97 (1.79-19.88)	39.19 (11.77-130.54)	0.50842
	neurectomy	3	5.08 (1.59-16.25)	16.69 (5.22-53.39)	0.275268
	fallopian tube operation	3	4.76 (1.50-15.12)	13.26 (4.17-42.13)	0.181177
	transgender hormonal therapy	3	6.69 (1.50-29.89)	225.36 (50.44-1006.96)	0.672502
Vascular disorders	hot flush	7972	41.47 (40.48-42.49)	50.43 (49.23-51.66)	5.33714
	haemorrhage*	424	1.52 (1.38-1.67)	1.52 (1.38-1.67)	0.439371
	aortic aneurysm*	38	1.69 (1.23-2.33)	1.71 (1.25-2.36)	0.219376
	aneurysm*	26	1.84 (1.25-2.71)	1.88 (1.28-2.76)	0.226715
	aortic dilatation*	8	2.49 (1.24-4.99)	2.76 (1.38-5.54)	0.102706
Triptorelin-FAERS
SOC	PT	Cases Reporting PTs	aROR	ROR	IC025
Cardiac disorders	acute coronary syndrome*	8	4.67 (2.34-9.35)	6.08 (3.04-12.16)	1.01205
Congenital, familial and genetic disorders	retinitis pigmentosa	3	6.49 (2.08-20.30)	78.19 (25.02-244.39)	0.62988
Endocrine disorders	precocious puberty	11	19.64 (10.80-35.72)	131.59 (72.35-239.34)	3.2711
	pituitary apoplexy	7	14.54 (6.72-31.45)	475.00 (219.56-1027.63)	2.55911
	pituitary haemorrhage	4	8.13 (3.03-21.82)	76.08 (28.36-204.11)	1.25865
Eye disorders	ophthalmoplegia	7	10.49 (4.99-22.05)	32.74 (15.57-68.85)	2.08822
	retinal vein thrombosis*	3	5.70 (1.83-17.72)	26.43 (8.50-82.18)	0.441544
	choroidal neovascularisation*	4	7.30 (2.73-19.51)	34.54 (12.92-92.33)	1.1025
Gastrointestinal disorders	ascites*	19	4.01 (2.55-6.29)	4.36 (2.78-6.84)	1.23193
	peritoneal haemorrhage*	3	4.67 (1.50-14.50)	12.05 (3.88-37.43)	0.154116
General disorders and administration site conditions	injury associated with device	12	3.93 (2.23-6.93)	4.49 (2.55-7.91)	0.996681
	injection site pain	121	2.95 (2.46-3.53)	3.00 (2.51-3.59)	1.25822
	therapeutic response shortened	12	3.57 (2.03-6.29)	4.01 (2.27-7.06)	0.858323
	therapeutic product effect decreased	17	2.93 (1.82-4.71)	3.11 (1.93-5.00)	0.732948
	death	187	1.51 (1.31-1.75)	1.53 (1.32-1.76)	0.355726
	terminal state	36	24.37 (17.55-33.84)	36.44 (26.24-50.61)	4.05158
	crying	38	6.19 (4.50-8.51)	6.67 (4.85-9.17)	2.08877
	disease progression	32	1.91 (1.35-2.70)	1.94 (1.37-2.75)	0.344805
	administration site pain	4	7.05 (2.64-18.84)	29.13 (10.90-77.84)	1.05306
Hepatobiliary disorders	hepatitis fulminant*	4	4.71 (1.76-12.55)	8.79 (3.29-23.43)	0.469617
Immune system disorders	overlap syndrome*	3	6.21 (1.99-19.36)	47.84 (15.35-149.09)	0.56615
Infections and infestations	injection site abscess	5	6.35 (2.64-15.27)	13.68 (5.69-32.91)	1.10396
	injection site cellulitis	4	5.83 (2.18-15.55)	14.73 (5.52-39.30)	0.777447
	impetigo*	3	4.92 (1.58-15.27)	14.20 (4.57-44.11)	0.228506
	streptococcal infection	5	4.33 (1.80-10.42)	6.51 (2.71-15.65)	0.55346
	appendicitis*	5	3.07 (1.28-7.39)	3.88 (1.61-9.32)	0.0571613
	erysipelas*	5	4.41 (1.84-10.61)	6.71 (2.79-16.14)	0.579752
Injury, poisoning and procedural complications	sciatic nerve injury	3	5.61 (1.80-17.43)	24.27 (7.81-75.44)	0.417946
	wrong technique in device usage process	23	4.02 (2.67-6.06)	4.32 (2.87-6.50)	1.30938
	incorrect dose administered by device	11	3.65 (2.02-6.60)	4.16 (2.30-7.51)	0.843743
	occupational exposure to product	8	6.10 (3.05-12.21)	8.97 (4.48-17.95)	1.39584
	underdose	28	2.57 (1.77-3.73)	2.65 (1.83-3.84)	0.731508
	accidental underdose	6	3.73 (1.68-8.31)	4.84 (2.17-10.78)	0.485217
	accidental exposure to product	27	2.39 (1.64-3.49)	2.46 (1.69-3.59)	0.616835
	spinal cord injury	3	4.70 (1.51-14.59)	12.28 (3.96-38.14)	0.163036
	fracture*	9	2.87 (1.49-5.52)	3.21 (1.67-6.17)	0.383586
	femoral neck fracture*	13	10.75 (6.23-18.54)	17.27 (10.02-29.79)	2.48786
	poor quality product administered	5	3.59 (1.49-8.63)	4.85 (2.02-11.66)	0.281646
	incorrect dose administered	105	3.71 (3.06-4.50)	3.79 (3.13-4.60)	1.56855
	off label use	433	4.03 (3.66-4.44)	4.20 (3.82-4.63)	1.85285
	product preparation issue	10	9.25 (4.97-17.21)	15.80 (8.49-29.40)	2.13205
	product administered at inappropriate site	11	4.38 (2.42-7.91)	5.18 (2.87-9.36)	1.10529
	product use complaint	60	27.66 (21.44-35.68)	36.02 (27.92-46.46)	4.36124
	wrong technique in product usage process	51	1.84 (1.40-2.42)	1.86 (1.41-2.45)	0.415031
	product dose omission issue	103	3.78 (3.11-4.59)	3.86 (3.18-4.69)	1.59042
	product administration interrupted	33	26.28 (18.65-37.04)	43.08 (30.56-60.71)	4.13558
	incorrect route of product administration	16	6.54 (4.01-10.69)	7.94 (4.86-12.97)	1.86802
	inappropriate schedule of product administration	35	1.75 (1.26-2.44)	1.77 (1.27-2.47)	0.245339
	incorrect dose administered by product	3	5.31 (1.71-16.50)	18.93 (6.09-58.83)	0.339628
	product administration error	60	20.68 (16.03-26.67)	25.00 (19.39-32.25)	3.94171
	product prescribing issue	59	29.27 (22.64-37.84)	38.99 (30.16-50.42)	4.43902
	product dose omission	48	3.95 (2.98-5.25)	4.10 (3.09-5.44)	1.50317
	incorrect route of drug administration	14	2.12 (1.25-3.58)	2.21 (1.31-3.73)	0.178903
Investigations	blood growth hormone increased	3	5.97 (1.92-18.58)	34.97 (11.24-108.82)	0.508174
	blood follicle stimulating hormone decreased	3	6.65 (2.12-20.85)	114.89 (36.62-360.42)	0.663076
	blood testosterone abnormal	3	5.29 (1.70-16.44)	18.66 (6.01-57.98)	0.33458
	blood testosterone increased	11	14.05 (7.76-25.42)	34.78 (19.22-62.94)	2.78803
	blood testosterone decreased	7	4.67 (2.23-9.81)	6.35 (3.02-13.32)	0.922397
	blood luteinising hormone increased*	5	10.21 (4.21-24.80)	132.80 (54.70-322.44)	1.79009
	blood luteinising hormone decreased*	6	12.32 (5.45-27.86)	225.26 (99.58-509.55)	2.20756
	weight increased	149	4.57 (3.89-5.38)	4.69 (3.99-5.52)	1.92175
	blood pressure diastolic increased	4	3.93 (1.48-10.49)	6.22 (2.33-16.59)	0.211119
	blood pressure systolic increased	14	4.34 (2.57-7.33)	4.93 (2.92-8.33)	1.2135
	body height increased	8	15.52 (7.68-31.37)	172.65 (85.41-349.00)	2.74317
	prostatic specific antigen increased*	37	14.67 (10.62-20.27)	18.12 (13.11-25.04)	3.3271
	prostatic specific antigen decreased	4	8.14 (3.03-21.83)	76.60 (28.55-205.51)	1.25958
	thyroid hormones increased*	3	5.48 (1.76-17.04)	21.76 (7.00-67.64)	0.385464
	hormone level abnormal	20	17.15 (11.05-26.63)	28.97 (18.66-44.97)	3.34971
Metabolism and nutrition disorders	increased appetite	46	15.77 (11.80-21.08)	18.94 (14.17-25.32)	3.48893
	electrolyte imbalance*	6	3.06 (1.38-6.82)	3.70 (1.66-8.25)	0.200424
Musculoskeletal and connective tissue disorders	growth disorder	5	10.48 (4.29-25.59)	208.55 (85.40-509.31)	1.82721
	growth accelerated	27	51.71 (34.32-77.91)	1002.69 (665.53-1510.66)	5.04925
	growth retardation	9	10.10 (5.25-19.44)	20.51 (10.65-39.48)	2.19704
	muscle atrophy*	7	3.39 (1.61-7.11)	4.09 (1.95-8.58)	0.458067
	epiphysiolysis	5	10.25 (4.22-24.89)	139.38 (57.38-338.58)	1.79486
	osteoporosis*	22	3.39 (2.23-5.16)	3.60 (2.37-5.46)	1.04779
	osteoporotic fracture	3	4.61 (1.49-14.33)	11.63 (3.75-36.11)	0.136779
	osteopenia	9	3.34 (1.74-6.42)	3.84 (2.00-7.39)	0.600571
	bone pain	29	3.20 (2.22-4.60)	3.33 (2.31-4.80)	1.05669
	epiphyses premature fusion	25	47.09 (31.08-71.33)	675.06 (445.63-1022.60)	4.88817
	bone development abnormal	3	6.41 (2.05-20.00)	65.46 (20.97-204.34)	0.610042
	polymyositis*	4	5.87 (2.20-15.67)	15.05 (5.64-40.17)	0.78844
	polyarthritis	5	4.62 (1.92-11.10)	7.24 (3.01-17.42)	0.644748
	pathological fracture	5	4.38 (1.82-10.54)	6.64 (2.76-15.96)	0.570117
	slipped femoral epiphysis	3	6.94 (2.07-23.27)	804.23 (239.84-2696.76)	0.725739
Neoplasms benign, malignant and unspecified (incl cysts and polyps)	metastasis	13	8.83 (5.12-15.23)	12.69 (7.36-21.87)	2.2045
	prostate cancer metastatic	8	8.52 (4.26-17.07)	16.15 (8.07-32.34)	1.87907
	brain neoplasm	7	4.15 (1.98-8.71)	5.36 (2.56-11.26)	0.751183
	meningioma	5	5.70 (2.37-13.70)	10.77 (4.48-25.89)	0.947952
	metastases to lymph nodes	6	4.58 (2.06-10.20)	6.54 (2.93-14.56)	0.780299
	neoplasm progression	14	2.50 (1.48-4.23)	2.65 (1.57-4.47)	0.421045
	metastases to bone	23	8.58 (5.70-12.92)	10.31 (6.85-15.53)	2.40244
	prostate cancer recurrent	3	6.00 (1.93-18.68)	36.32 (11.67-113.05)	0.516064
	metastases to lung	6	3.07 (1.38-6.83)	3.71 (1.67-8.26)	0.201754
	pituitary tumour benign	3	4.67 (1.50-14.49)	12.04 (3.88-37.38)	0.153433
Nervous system disorders	headache	127	1.37 (1.15-1.63)	1.38 (1.16-1.64)	0.160917
	facial spasm	3	5.21 (1.68-16.18)	17.48 (5.63-54.31)	0.31113
	spinal cord compression	4	4.12 (1.54-10.97)	6.75 (2.53-18.00)	0.275745
	polyneuropathy*	6	3.04 (1.36-6.76)	3.66 (1.64-8.15)	0.187195
	dementia alzheimer's type*	106	56.47 (46.56-68.47)	78.43 (64.68-95.11)	5.49771
	benign intracranial hypertension*	4	6.22 (2.33-16.59)	17.92 (6.71-47.82)	0.870659
Product issues	needle issue	201	51.34 (44.61-59.09)	60.64 (52.68-69.79)	5.4488
	syringe issue	102	39.15 (32.18-47.63)	49.11 (40.37-59.74)	4.96301
	liquid product physical issue	18	15.19 (9.55-24.14)	25.22 (15.87-40.09)	3.13245
	device defective	6	4.05 (1.82-9.01)	5.43 (2.44-12.10)	0.601818
	device malfunction	21	2.35 (1.53-3.60)	2.43 (1.58-3.73)	0.499158
	product colour issue	8	7.36 (3.68-14.73)	12.25 (6.12-24.52)	1.66694
	product leakage	6	6.04 (2.71-13.46)	10.45 (4.69-23.28)	1.18022
	product container issue	9	5.89 (3.06-11.33)	8.10 (4.21-15.59)	1.41918
	product formulation issue	5	3.71 (1.54-8.93)	5.10 (2.12-12.27)	0.330473
	product solubility abnormal	4	3.75 (1.41-9.99)	5.71 (2.14-15.23)	0.140488
	product distribution issue	5	4.83 (2.01-11.62)	7.85 (3.26-18.88)	0.710783
	product reconstitution quality issue	27	47.07 (31.90-69.45)	340.96 (231.08-503.07)	4.91365
	product physical consistency issue	20	17.24 (11.10-26.76)	29.23 (18.83-45.38)	3.35724
	product physical issue	49	15.32 (11.57-20.30)	18.09 (13.66-23.97)	3.46276
	product deposit	22	32.65 (21.40-49.84)	119.11 (78.04-181.78)	4.31477
Psychiatric disorders	depression suicidal*	4	4.41 (1.65-11.75)	7.68 (2.88-20.49)	0.374186
	attention deficit hyperactivity disorder	4	5.41 (2.03-14.43)	12.08 (4.53-32.23)	0.670351
	terminal insomnia	3	5.03 (1.62-15.61)	15.33 (4.93-47.60)	0.26018
	irritability	43	4.44 (3.29-6.00)	4.65 (3.44-6.27)	1.64414
	depression	53	1.50 (1.15-1.97)	1.51 (1.15-1.98)	0.129953
	abnormal behaviour	28	4.14 (2.85-6.00)	4.40 (3.03-6.37)	1.41749
	enuresis	7	6.92 (3.30-14.53)	12.03 (5.73-25.25)	1.48868
	behaviour disorder	9	8.63 (4.49-16.61)	15.04 (7.82-28.95)	1.97105
	mood swings	83	15.31 (12.33-19.01)	16.95 (13.65-21.05)	3.57286
	defiant behaviour	5	10.37 (4.26-25.26)	170.63 (70.07-415.50)	1.81264
	personality change	20	10.36 (6.68-16.08)	13.58 (8.75-21.08)	2.62263
	emotional disorder	54	10.47 (8.01-13.69)	11.57 (8.85-15.12)	2.93671
	mood altered	105	23.41 (19.31-28.39)	26.63 (21.96-32.29)	4.22605
	affect lability	42	21.21 (15.65-28.75)	28.20 (20.81-38.21)	3.89356
	mental disorder	16	2.37 (1.45-3.88)	2.48 (1.52-4.05)	0.404342
	belligerence	3	6.12 (1.96-19.05)	41.91 (13.46-130.51)	0.543575
	intentional self-injury*	8	2.41 (1.21-4.83)	2.65 (1.32-5.30)	0.0581867
	aggression	51	6.24 (4.74-8.22)	6.62 (5.03-8.72)	2.17731
	anger	21	3.71 (2.42-5.70)	3.98 (2.59-6.10)	1.1605
Renal and urinary disorders	hydronephrosis*	5	3.42 (1.42-8.23)	4.52 (1.88-10.87)	0.213364
	calculus urinary	4	6.14 (2.30-16.39)	17.24 (6.46-46.02)	0.853416
	hypertonic bladder*	4	4.98 (1.87-13.29)	9.93 (3.72-26.50)	0.551237
Reproductive system and breast disorders	spontaneous penile erection	3	5.84 (1.88-18.16)	30.27 (9.73-94.15)	0.475756
	intermenstrual bleeding	7	9.12 (4.34-19.16)	21.79 (10.37-45.79)	1.88621
	heavy menstrual bleeding	7	6.73 (3.21-14.13)	11.43 (5.44-23.99)	1.44856
	menstruation irregular	13	2.83 (1.64-4.87)	3.05 (1.77-5.25)	0.561505
	menstrual disorder	11	6.64 (3.68-12.01)	8.96 (4.96-16.19)	1.70755
	vaginal discharge	14	7.05 (4.17-11.91)	9.01 (5.33-15.23)	1.91409
	vaginal haemorrhage	111	15.39 (12.76-18.56)	16.69 (13.84-20.14)	3.62955
	dyspareunia	4	3.88 (1.45-10.33)	6.06 (2.27-16.15)	0.189321
	dysmenorrhoea	14	5.97 (3.53-10.09)	7.28 (4.31-12.30)	1.6756
	breast enlargement	68	66.73 (52.42-84.94)	133.15 (104.60-169.49)	5.65793
	breast atrophy	4	8.42 (3.13-22.68)	119.16 (44.25-320.85)	1.30909
	breast pain	10	4.86 (2.61-9.04)	6.03 (3.24-11.22)	1.20348
	breast swelling	7	8.14 (3.88-17.10)	16.67 (7.94-35.01)	1.72262
	gynaecomastia	12	2.18 (1.24-3.84)	2.29 (1.30-4.04)	0.14469
	ovarian cyst	7	3.65 (1.74-7.67)	4.51 (2.15-9.47)	0.56685
	ovarian hyperstimulation syndrome	59	72.11 (55.59-93.54)	188.72 (145.48-244.81)	5.73998
	ovarian enlargement	5	9.83 (4.06-23.78)	85.32 (35.27-206.39)	1.735
	testicular swelling	3	5.06 (1.63-15.72)	15.71 (5.06-48.80)	0.270153
	testicular atrophy	4	7.24 (2.71-19.35)	33.12 (12.39-88.52)	1.09091
	testicular disorder	3	5.32 (1.71-16.54)	19.13 (6.16-59.43)	0.343132
	erectile dysfunction	9	2.27 (1.18-4.36)	2.44 (1.27-4.69)	0.040672
	metrorrhagia	19	5.52 (3.52-8.66)	6.28 (4.01-9.86)	1.69463
Skin and subcutaneous tissue disorders	seborrhoea	4	4.21 (1.58-11.21)	7.03 (2.63-18.74)	0.307019
	skin odour abnormal	20	18.86 (12.14-29.28)	34.34 (22.11-53.32)	3.48659
	hair growth abnormal	55	36.21 (27.75-47.27)	54.09 (41.44-70.60)	4.73068
	rash follicular	3	6.69 (2.13-21.01)	130.92 (41.67-411.36)	0.671863
	hypertrichosis	17	21.75 (13.48-35.08)	56.45 (34.99-91.06)	3.62662
	acne	73	5.96 (4.74-7.51)	6.22 (4.94-7.83)	2.1879
Social circumstances	puberty	20	40.26 (23.02-70.41)	3525.22 (2015.51-6165.78)	4.58074
	insurance issue	5	3.28 (1.37-7.89)	4.26 (1.77-10.23)	0.152598
Surgical and medical procedures	hospitalisation	32	1.58 (1.12-2.24)	1.60 (1.13-2.26)	0.0735256
	bone operation	3	5.86 (1.88-18.22)	30.93 (9.94-96.22)	0.480894
Vascular disorders	hot flush	106	9.89 (8.16-11.98)	10.45 (8.63-12.66)	2.98
	hypertensive crisis*	7	3.43 (1.64-7.20)	4.16 (1.98-8.73)	0.476947
Goserelin-FAERS
SOC	PT	Cases Reporting PTs	aROR	ROR	IC025
Blood and lymphatic system disorders	neutropenia	67	2.63 (2.07-3.34)	2.67 (2.10-3.40)	0.989811
	myelosuppression	19	5.45 (3.47-8.55)	6.19 (3.94-9.71)	1.67537
	lymphadenopathy*	18	2.47 (1.55-3.92)	2.58 (1.62-4.09)	0.510398
	abdominal lymphadenopathy*	5	8.42 (3.49-20.31)	32.94 (13.66-79.42)	1.51202
Cardiac disorders	cardiac failure	28	1.73 (1.20-2.51)	1.76 (1.21-2.55)	0.162315
	coronary artery dissection*	3	5.28 (1.70-16.43)	18.56 (5.97-57.70)	0.332302
Congenital, familial and genetic disorders	pik3ca-activated mutation	4	8.02 (2.99-21.53)	66.39 (24.72-178.29)	1.23815
	brca2 gene mutation	3	6.76 (2.13-21.45)	174.25 (54.90-553.13)	0.68715
Ear and labyrinth disorders	hyperacusis*	5	4.42 (1.84-10.62)	6.72 (2.79-16.15)	0.580452
Endocrine disorders	pituitary haemorrhage	8	14.87 (7.36-30.02)	114.63 (56.77-231.43)	2.68145
	hypogonadism	7	10.52 (5.00-22.14)	33.16 (15.76-69.79)	2.09293
	pituitary enlargement	4	8.26 (3.07-22.26)	91.92 (34.13-247.60)	1.28184
	thyroiditis acute*	3	6.62 (2.10-20.84)	108.16 (34.37-340.32)	0.658137
	hypothalamo-pituitary disorder	3	4.61 (1.48-14.32)	11.61 (3.74-36.05)	0.135433
Gastrointestinal disorders	abdominal distension	35	1.72 (1.24-2.40)	1.74 (1.25-2.43)	0.222035
	ascites*	24	3.84 (2.57-5.74)	4.09 (2.74-6.11)	1.25858
	abdominal wall haematoma*	12	13.81 (7.83-24.38)	29.88 (16.93-52.73)	2.80951
	intra-abdominal haematoma*	11	15.28 (8.43-27.68)	44.01 (24.29-79.74)	2.90893
	intra-abdominal haemorrhage*	10	10.53 (5.66-19.61)	20.22 (10.86-37.65)	2.31929
General disorders and administration site conditions	death	1316	7.90 (7.46-8.37)	8.79 (8.30-9.30)	2.89115
	asthenia	106	1.43 (1.18-1.73)	1.43 (1.18-1.74)	0.190707
	injection site haemorrhage	63	4.09 (3.19-5.24)	4.21 (3.29-5.40)	1.61375
	disease progression	51	2.27 (1.72-2.99)	2.30 (1.75-3.03)	0.71568
	general physical health deterioration	36	1.74 (1.25-2.41)	1.76 (1.27-2.44)	0.242765
	injection site bruising	26	1.73 (1.18-2.54)	1.75 (1.19-2.58)	0.133633
	injection site haematoma	24	6.34 (4.25-9.47)	7.16 (4.80-10.69)	1.98227
	terminal state	17	9.49 (5.90-15.29)	12.71 (7.89-20.47)	2.43097
	injection site discomfort	9	4.12 (2.14-7.92)	4.99 (2.60-9.60)	0.90384
	generalised oedema	7	2.61 (1.25-5.49)	2.96 (1.41-6.21)	0.0843781
	injection site injury	5	4.22 (1.75-10.14)	6.23 (2.59-14.97)	0.513879
	application site haematoma	4	8.32 (3.09-22.43)	100.18 (37.16-270.10)	1.29137
	implant site haemorrhage	4	7.73 (2.88-20.72)	49.35 (18.41-132.27)	1.18564
	implant site reaction	4	7.44 (2.78-19.92)	38.55 (14.40-103.19)	1.13041
	administration site discomfort	3	6.55 (2.09-20.58)	90.26 (28.76-283.33)	0.643201
	implant site extravasation	3	5.16 (1.66-16.05)	16.93 (5.45-52.63)	0.298839
	administration site pain	3	5.10 (1.64-15.86)	16.21 (5.22-50.38)	0.282143
Hepatobiliary disorders	hepatic function abnormal	37	5.04 (3.65-6.96)	5.35 (3.87-7.39)	1.7852
	liver disorder	18	2.06 (1.29-3.26)	2.12 (1.33-3.37)	0.24695
	jaundice*	15	2.52 (1.52-4.18)	2.65 (1.60-4.41)	0.460878
	hepatotoxicity*	12	2.67 (1.52-4.71)	2.88 (1.63-5.07)	0.440263
	hepatic necrosis*	4	3.44 (1.29-9.19)	4.97 (1.86-13.24)	0.0192902
	injection site abscess	4	4.53 (1.70-12.08)	8.12 (3.05-21.67)	0.41448
	injection site infection	4	3.90 (1.46-10.39)	6.12 (2.29-16.32)	0.197258
Injury, poisoning and procedural complications	expulsion of medication	41	73.45 (52.66-102.43)	744.63 (533.92-1038.49)	5.67888
	circumstance or information capable of leading to medication error	29	4.91 (3.41-7.06)	5.27 (3.66-7.60)	1.67419
	drug administration error	19	2.48 (1.58-3.89)	2.59 (1.65-4.06)	0.541617
	drug exposure during pregnancy	17	2.03 (1.26-3.26)	2.09 (1.30-3.36)	0.202161
	circumstance or information capable of leading to device use error	16	22.52 (13.74-36.92)	69.99 (42.69-114.76)	3.65093
	arterial injury	14	22.20 (13.07-37.72)	93.61 (55.10-159.04)	3.5699
	product administered at inappropriate site	11	3.42 (1.89-6.18)	3.85 (2.13-6.95)	0.749027
	product administration error	11	3.05 (1.69-5.52)	3.37 (1.87-6.10)	0.586734
	spinal compression fracture	9	4.08 (2.12-7.85)	4.93 (2.56-9.48)	0.889547
	subcutaneous haematoma	6	8.42 (3.77-18.79)	22.19 (9.95-49.51)	1.65895
	vascular injury	5	6.87 (2.85-16.53)	16.69 (6.93-40.18)	1.21772
	recall phenomenon	3	5.23 (1.68-16.25)	17.77 (5.72-55.24)	0.316761
Investigations	weight increased	68	1.56 (1.23-1.98)	1.57 (1.24-2.00)	0.241605
	prostatic specific antigen increased*	51	15.76 (11.96-20.76)	18.58 (14.10-24.47)	3.51294
	neutrophil count decreased	23	2.94 (1.96-4.43)	3.08 (2.05-4.64)	0.859856
	aspartate aminotransferase increased	19	1.72 (1.10-2.70)	1.75 (1.12-2.75)	0.0118461
	blood testosterone decreased	17	8.81 (5.47-14.18)	11.48 (7.13-18.48)	2.32282
	blood alkaline phosphatase increased*	17	3.03 (1.88-4.87)	3.22 (2.00-5.19)	0.780987
	tumour marker increased	13	9.63 (5.58-16.60)	14.47 (8.39-24.96)	2.32899
	carbohydrate antigen 15-3 increased	11	18.10 (9.96-32.88)	82.94 (45.65-150.69)	3.15356
	blood testosterone increased	11	12.38 (6.84-22.41)	25.83 (14.28-46.74)	2.60582
	prostatic specific antigen abnormal	9	13.95 (7.23-26.93)	50.41 (26.12-97.29)	2.66372
	hormone level abnormal	7	5.22 (2.49-10.97)	7.49 (3.57-15.74)	1.08257
	oestradiol increased	6	11.58 (5.15-26.02)	100.00 (44.49-224.75)	2.11815
	blood follicle stimulating hormone decreased	5	10.26 (4.21-25.04)	144.23 (59.13-351.83)	1.7973
	blood testosterone abnormal	5	7.67 (3.18-18.47)	23.16 (9.61-55.79)	1.37697
	hepatic enzyme abnormal	5	3.78 (1.57-9.08)	5.23 (2.18-12.58)	0.354543
	blood luteinising hormone decreased	3	6.51 (2.08-20.42)	82.00 (26.15-257.12)	0.634184
	prostatic specific antigen decreased	3	6.13 (1.96-19.11)	42.53 (13.64-132.65)	0.545778
	pregnancy test false positive	3	5.93 (1.90-18.46)	33.37 (10.71-103.94)	0.497675
	blood oestrogen increased	3	5.72 (1.84-17.79)	26.87 (8.63-83.61)	0.445479
	waist circumference increased	3	4.88 (1.57-15.15)	13.83 (4.45-42.98)	0.216746
	eosinophil count decreased	3	4.31 (1.39-13.38)	9.62 (3.10-29.87)	0.037505
Metabolism and nutrition disorders	anorexia*	8	2.33 (1.17-4.66)	2.54 (1.27-5.09)	0.0083417
	hypercalcaemia	7	2.57 (1.23-5.40)	2.90 (1.38-6.09)	0.061705
Musculoskeletal and connective tissue disorders	arthralgia	104	1.32 (1.09-1.60)	1.33 (1.09-1.61)	0.0790076
	bone pain	49	4.04 (3.05-5.35)	4.19 (3.16-5.54)	1.54032
	muscular weakness	47	2.07 (1.55-2.75)	2.09 (1.57-2.79)	0.561257
	osteoporosis	20	2.34 (1.51-3.63)	2.43 (1.56-3.76)	0.477165
	muscle atrophy*	12	4.45 (2.53-7.85)	5.21 (2.96-9.18)	1.17644
	bone disorder	10	2.37 (1.27-4.40)	2.54 (1.37-4.73)	0.165687
	bone lesion	9	7.79 (4.05-14.98)	12.54 (6.52-24.13)	1.82182
	pathological fracture	8	5.61 (2.80-11.23)	7.90 (3.94-15.80)	1.27505
	trigger finger*	6	5.12 (2.30-11.41)	7.82 (3.51-17.43)	0.941968
	osteolysis	5	6.03 (2.51-14.52)	12.19 (5.07-29.32)	1.03091
	spinal column stenosis	5	3.36 (1.40-8.08)	4.41 (1.83-10.60)	0.187253
Neoplasms benign, malignant and unspecified (incl cysts and polyps)	malignant neoplasm progression	449	23.13 (21.04-25.42)	24.73 (22.50-27.18)	4.37577
	metastases to bone	148	42.26 (35.90-49.74)	50.28 (42.72-59.19)	5.12927
	metastases to liver	67	17.39 (13.67-22.12)	20.00 (15.72-25.45)	3.71455
	breast cancer	38	1.80 (1.31-2.48)	1.82 (1.33-2.51)	0.309858
	metastases to lung	33	12.50 (8.88-17.60)	15.23 (10.82-21.45)	3.06363
	prostate cancer	30	1.63 (1.14-2.33)	1.64 (1.15-2.35)	0.0914547
	breast cancer metastatic	29	11.21 (7.78-16.15)	13.68 (9.50-19.71)	2.8671
	prostate cancer metastatic	25	21.81 (14.71-32.35)	37.77 (25.47-56.02)	3.77806
	metastases to spine	23	20.91 (13.86-31.53)	37.24 (24.69-56.17)	3.68753
	neoplasm progression	22	2.95 (1.94-4.49)	3.09 (2.04-4.70)	0.847092
	metastases to lymph nodes	21	12.38 (8.06-19.01)	17.07 (11.11-26.21)	2.89775
	metastases to central nervous system	21	7.51 (4.89-11.53)	8.92 (5.81-13.70)	2.17773
	metastasis	16	8.76 (5.36-14.31)	11.60 (7.10-18.96)	2.28835
	breast cancer recurrent	12	11.32 (6.42-19.96)	19.96 (11.32-35.20)	2.52184
	uterine leiomyoma	12	6.30 (3.57-11.10)	8.10 (4.60-14.28)	1.67649
	metastatic neoplasm	9	7.08 (3.68-13.63)	10.73 (5.58-20.65)	1.68568
	leiomyoma	8	13.17 (6.55-26.45)	55.69 (27.72-111.90)	2.50611
	metastases to skin	8	12.30 (6.13-24.69)	42.31 (21.08-84.93)	2.408
	bone cancer	8	6.19 (3.09-12.40)	9.19 (4.59-18.40)	1.41827
	breast cancer male	7	12.31 (5.84-25.99)	65.22 (30.91-137.63)	2.31993
	metastases to pelvis	7	12.14 (5.75-25.60)	60.26 (28.57-127.09)	2.29912
	pituitary tumour benign	7	8.97 (4.27-18.85)	20.93 (9.96-44.00)	1.86261
	metastases to ovary	5	9.80 (4.04-23.76)	83.32 (34.37-201.97)	1.73063
	metastases to pleura	5	8.01 (3.32-19.31)	26.99 (11.20-65.03)	1.4399
	hormone-refractory prostate cancer	5	7.85 (3.26-18.91)	25.05 (10.40-60.34)	1.41006
	cancer pain	5	5.66 (2.35-13.62)	10.64 (4.42-25.59)	0.939265
	invasive ductal breast carcinoma	5	5.30 (2.20-12.75)	9.32 (3.87-22.42)	0.843761
	recurrent cancer	5	4.41 (1.84-10.61)	6.71 (2.79-16.14)	0.579898
	metastases to spinal cord	4	8.53 (3.14-23.12)	149.37 (55.09-405.03)	1.32688
	prostate cancer recurrent	4	7.35 (2.75-19.68)	36.06 (13.47-96.49)	1.11339
	oncologic complication	4	6.53 (2.45-17.45)	21.28 (7.97-56.86)	0.942406
	metastases to peritoneum	4	4.69 (1.76-12.51)	8.72 (3.27-23.26)	0.46394
	neoplasm recurrence	4	3.87 (1.45-10.33)	6.05 (2.27-16.14)	0.188323
	metastases to the mediastinum	3	6.04 (1.94-18.84)	38.25 (12.27-119.23)	0.525987
	bone neoplasm malignant	3	5.84 (1.88-18.18)	30.38 (9.76-94.59)	0.476224
	tumour flare	3	5.59 (1.80-17.39)	23.94 (7.70-74.49)	0.413722
	pituitary tumour	3	4.37 (1.41-13.57)	9.99 (3.22-31.02)	0.0580296
Nervous system disorders	cognitive disorder*	23	2.46 (1.63-3.70)	2.54 (1.69-3.82)	0.598112
	cerebral infarction	16	2.99 (1.83-4.89)	3.20 (1.96-5.22)	0.739668
	cerebral haemorrhage	14	1.87 (1.11-3.17)	1.94 (1.15-3.27)	0.00401275
	spinal cord compression	8	6.54 (3.27-13.10)	10.04 (5.02-20.10)	1.49759
	dementia alzheimer's type*	6	2.75 (1.23-6.12)	3.22 (1.45-7.17)	0.0431887
	paraplegia*	4	4.14 (1.55-11.04)	6.82 (2.56-18.19)	0.28375
	cerebral venous sinus thrombosis*	3	5.71 (1.83-17.77)	26.75 (8.60-83.26)	0.444353
Product issues	product quality issue	60	2.04 (1.58-2.62)	2.06 (1.60-2.65)	0.597311
	device malfunction	20	1.69 (1.09-2.62)	1.72 (1.11-2.66)	0.00359189
	device safety feature issue	12	22.47 (12.57-40.18)	225.21 (125.96-402.68)	3.51156
	needle issue	11	2.25 (1.25-4.07)	2.39 (1.32-4.31)	0.145926
	implant expulsion	3	6.96 (1.88-25.71)	1394.03 (377.35-5149.97)	0.729734
	migration of implanted drug	3	5.60 (1.80-17.41)	24.08 (7.74-74.92)	0.415376
	suspected product quality issue	3	4.57 (1.47-14.20)	11.33 (3.65-35.20)	0.123667
Psychiatric disorders	depression	67	1.41 (1.11-1.80)	1.42 (1.12-1.80)	0.0929221
	suicidal ideation*	30	1.61 (1.13-2.31)	1.63 (1.14-2.34)	0.0814512
	mood altered	21	3.65 (2.38-5.60)	3.90 (2.54-5.99)	1.13573
	loss of libido	15	7.01 (4.22-11.64)	8.80 (5.30-14.60)	1.93907
	psychotic disorder	14	2.25 (1.33-3.80)	2.36 (1.40-3.99)	0.268314
	mood swings	14	2.02 (1.20-3.42)	2.10 (1.24-3.55)	0.113854
	libido decreased	10	3.46 (1.86-6.44)	3.96 (2.13-7.35)	0.714975
	sleep disorder due to general medical condition, insomnia type	5	4.28 (1.78-10.30)	6.39 (2.66-15.35)	0.536268
	panic disorder	5	4.21 (1.75-10.13)	6.21 (2.58-14.94)	0.512293
	hostility	4	4.19 (1.57-11.17)	6.97 (2.61-18.59)	0.300661
	depressive symptom	4	3.93 (1.47-10.48)	6.21 (2.33-16.57)	0.209559
	anxiety disorder	4	3.80 (1.42-10.13)	5.85 (2.19-15.60)	0.160098
	impaired reasoning	3	6.06 (1.94-18.89)	38.96 (12.50-121.47)	0.529565
Renal and urinary disorders	dysuria	16	2.06 (1.26-3.37)	2.14 (1.31-3.49)	0.20312
	pollakiuria	16	1.88 (1.15-3.07)	1.94 (1.19-3.16)	0.0691274
	urinary retention*	15	2.20 (1.33-3.66)	2.30 (1.38-3.81)	0.26817
	haematuria*	15	2.03 (1.23-3.38)	2.11 (1.27-3.50)	0.153806
	kidney enlargement*	3	4.83 (1.56-15.02)	13.43 (4.32-41.73)	0.203824
	ureteric obstruction	3	4.48 (1.44-13.91)	10.69 (3.44-33.19)	0.0937823
Reproductive system and breast disorders	amenorrhoea*	21	5.48 (3.57-8.42)	6.16 (4.01-9.45)	1.72336
	vaginal haemorrhage	18	1.93 (1.22-3.07)	1.98 (1.25-3.15)	0.157172
	erectile dysfunction	14	2.65 (1.57-4.48)	2.82 (1.67-4.76)	0.503145
	endometriosis	13	9.36 (5.43-16.15)	13.86 (8.04-23.90)	2.28871
	menstrual disorder	13	6.26 (3.63-10.79)	7.87 (4.56-13.56)	1.7075
	breast enlargement	10	8.69 (4.67-16.17)	14.16 (7.61-26.36)	2.04163
	breast pain	10	3.84 (2.06-7.14)	4.48 (2.41-8.33)	0.863329
	menopausal symptoms	9	10.23 (5.31-19.70)	21.11 (10.96-40.64)	2.21562
	vulvovaginal dryness	7	6.56 (3.12-13.77)	10.91 (5.20-22.91)	1.41112
	breast mass	7	4.06 (1.93-8.52)	5.20 (2.48-10.92)	0.718642
	vaginal discharge	7	2.89 (1.38-6.06)	3.34 (1.59-7.01)	0.22792
	breast tenderness	6	3.03 (1.36-6.75)	3.65 (1.64-8.13)	0.183845
	ovarian disorder	5	7.87 (3.27-18.97)	25.32 (10.51-61.00)	1.41449
	ovarian hyperstimulation syndrome	5	5.87 (2.44-14.11)	11.46 (4.76-27.57)	0.990234
	breast swelling	5	5.15 (2.14-12.40)	8.84 (3.67-21.25)	0.803443
	penis disorder	4	4.34 (1.63-11.58)	7.47 (2.80-19.91)	0.352617
	testicular pain	4	4.03 (1.51-10.75)	6.50 (2.44-17.34)	0.246178
	endometrial disorder	3	5.97 (1.92-18.62)	35.24 (11.31-109.81)	0.509404
	haemorrhagic ovarian cyst	3	5.64 (1.81-17.55)	25.04 (8.05-77.92)	0.426452
	adnexa uteri pain	3	4.53 (1.46-14.06)	11.01 (3.54-34.18)	0.10887
Respiratory, thoracic and mediastinal disorders	interstitial lung disease	83	8.75 (7.05-10.86)	9.25 (7.45-11.48)	2.76537
	pleural effusion*	32	2.54 (1.79-3.59)	2.60 (1.84-3.69)	0.753576
	pneumonitis*	11	2.13 (1.18-3.84)	2.24 (1.24-4.05)	0.0635281
Skin and subcutaneous tissue disorders	hyperhidrosis	60	2.26 (1.75-2.91)	2.29 (1.78-2.95)	0.745973
	night sweats	19	2.99 (1.90-4.68)	3.16 (2.01-4.95)	0.807412
	haemorrhage subcutaneous	6	5.23 (2.35-11.66)	8.10 (3.63-18.04)	0.972191
Social circumstances	menopause	4	4.57 (1.71-12.18)	8.25 (3.09-22.02)	0.425636
Surgical and medical procedures	abdominal operation	5	7.69 (3.19-18.52)	23.37 (9.70-56.29)	1.38082
Vascular disorders	hot flush	233	16.30 (14.32-18.57)	17.24 (15.14-19.63)	3.81063
	haematoma	13	2.28 (1.32-3.92)	2.40 (1.39-4.13)	0.248191
Leuprorelin-JADER
SOC	PT	Cases Reporting PTs	aROR	ROR	IC025
Blood and lymphatic system disorders	Aplastic anaemia*	6	3.23 (1.45-7.23)	4.00 (1.79-8.95)	0.277466
Cardiac disorders	Cardiac failure	40	2.01 (1.47-2.74)	2.05 (1.50-2.80)	0.477715
	Myocardial infarction	14	2.57 (1.52-4.36)	2.74 (1.62-4.65)	0.460802
	Acute myocardial infarction	11	2.65 (1.46-4.80)	2.88 (1.59-5.22)	0.381623
	Cardiac failure congestive	11	2.27 (1.25-4.11)	2.42 (1.34-4.38)	0.15724
Endocrine disorders	Pituitary apoplexy	25	32.12 (20.72-49.79)	106.26 (68.55-164.72)	4.3363
Eye disorders	Retinal vein occlusion*	10	7.61 (4.06-14.28)	11.68 (6.23-21.91)	1.85098
Gastrointestinal disorders	Inguinal hernia	4	6.07 (2.23-16.50)	17.23 (6.34-46.82)	0.837
	Mesenteric artery thrombosis*	3	5.30 (1.67-16.85)	19.47 (6.12-61.94)	0.335822
General disorders and administration site conditions	Death	86	4.03 (3.25-5.00)	4.22 (3.40-5.24)	1.65505
	Injection site induration	63	57.64 (43.33-76.68)	140.24 (105.42-186.58)	5.43095
	Injection site erythema	50	29.41 (21.93-39.44)	45.95 (34.27-61.61)	4.40831
	Injection site ulcer	34	33.11 (22.99-47.70)	73.89 (51.30-106.44)	4.47755
	Injection site swelling	28	14.44 (9.87-21.12)	19.98 (13.66-29.22)	3.22028
	Condition aggravated	25	3.46 (2.33-5.14)	3.69 (2.48-5.47)	1.12339
	Injection site pain	24	13.93 (9.24-21.01)	20.04 (13.29-30.21)	3.11725
	Gait disturbance	12	2.76 (1.56-4.87)	3.00 (1.70-5.29)	0.484938
	Induration	11	17.17 (9.04-32.60)	76.11 (40.08-144.55)	3.07708
	Injection site warmth	8	10.83 (5.29-22.19)	30.03 (14.66-61.54)	2.22456
	Injection site necrosis	8	8.71 (4.29-17.68)	17.51 (8.63-35.52)	1.91088
	Injection site pruritus	7	10.72 (4.95-23.22)	38.10 (17.58-82.55)	2.11955
	Injection site reaction	6	10.61 (4.51-24.95)	60.73 (25.83-142.79)	1.99255
	Injection site mass	5	9.99 (3.68-27.10)	127.98 (47.19-347.10)	1.75838
	Injection site rash	4	7.40 (2.66-20.63)	40.46 (14.52-112.79)	1.1228
Infections and infestations	Pneumonia	58	1.44 (1.11-1.87)	1.45 (1.12-1.89)	0.0884515
	Injection site abscess	50	74.36 (46.76-118.26)	787.94 (495.46-1253.07)	5.74653
	Aspiration pneumonia	20	2.69 (1.73-4.18)	#N/A	0.675865
Injury, poisoning and procedural complications	Fall	29	2.71 (1.88-3.91)	2.82 (1.95-4.07)	0.818116
	Fracture	21	4.80 (3.12-7.39)	5.35 (3.48-8.25)	1.5304
	Spinal compression fracture	16	6.37 (3.88-10.46)	7.81 (4.76-12.82)	1.82937
	Femoral neck fracture	9	5.28 (2.73-10.21)	7.04 (3.64-13.61)	1.26117
	Femur fracture	9	2.78 (1.44-5.37)	3.11 (1.61-6.00)	0.337461
	Ankle fracture	4	7.24 (2.61-20.07)	35.51 (12.81-98.45)	1.09047
Investigations	Blood glucose increased	8	2.59 (1.29-5.20)	2.90 (1.45-5.81)	0.162795
	Glycosylated haemoglobin increased	5	4.37 (1.81-10.58)	6.69 (2.77-16.20)	0.566347
	Prostatic specific antigen increased*	4	7.01 (2.54-19.31)	30.00 (10.88-82.68)	1.04329
	Blood triglycerides increased	4	3.48 (1.30-9.32)	5.09 (1.90-13.64)	0.0323335
Metabolism and nutrition disorders	Diabetes mellitus	82	11.43 (9.15-14.27)	12.83 (10.27-16.02)	3.1485
	Marasmus	52	45.03 (33.29-60.90)	96.45 (71.31-130.46)	5.03204
	Hyperglycaemia	12	2.20 (1.25-3.89)	2.33 (1.32-4.11)	0.159759
Musculoskeletal and connective tissue disorders	Musculoskeletal stiffness	11	5.83 (3.21-10.60)	7.61 (4.19-13.82)	1.51952
	Trigger finger*	4	8.35 (2.72-25.62)	133.85 (43.62-410.71)	1.29632
Neoplasms benign, malignant and unspecified (incl cysts and polyps)	Prostate cancer	51	18.60 (14.00-24.71)	24.01 (18.07-31.89)	3.75198
	Metastases to bone	17	10.19 (6.28-16.54)	14.47 (8.91-23.48)	2.53316
	Hormone-refractory prostate cancer	9	9.47 (4.86-18.48)	18.67 (9.57-36.41)	2.10478
	Uterine leiomyoma	8	10.12 (4.96-20.65)	24.89 (12.19-50.79)	2.12664
	Lung neoplasm malignant	8	2.67 (1.33-5.35)	3.00 (1.49-6.02)	0.203821
	Breast cancer	8	2.57 (1.28-5.15)	2.86 (1.43-5.74)	0.146706
	Breast cancer male	7	12.29 (5.51-27.42)	74.34 (33.32-165.82)	2.31711
	Neoplasm malignant	7	2.99 (1.42-6.29)	3.51 (1.66-7.38)	0.275911
	Pancreatic carcinoma	6	3.66 (1.64-8.20)	4.76 (2.13-10.64)	0.457986
	Hepatic cancer	5	4.11 (1.70-9.94)	6.04 (2.50-14.61)	0.476986
	Meningioma	4	6.56 (2.40-17.93)	22.60 (8.27-61.78)	0.948484
	Bile duct cancer	4	5.26 (1.95-14.20)	11.52 (4.27-31.12)	0.6292
	Malignant pleural effusion	4	5.07 (1.88-13.67)	10.54 (3.91-28.45)	0.576005
	Pituitary tumour	3	5.80 (1.80-18.73)	31.06 (9.62-100.26)	0.466954
	Neoplasm	3	5.07 (1.60-16.06)	16.31 (5.15-51.66)	0.27207
Nervous system disorders	Cerebral infarction	63	2.78 (2.16-3.56)	2.86 (2.23-3.68)	1.05486
	Dementia	12	3.77 (2.13-6.66)	4.30 (2.43-7.60)	0.934063
	Reversible cerebral vasoconstriction syndrome*	10	12.82 (6.73-24.41)	33.78 (17.74-64.34)	2.60285
	Posterior reversible encephalopathy syndrome*	9	3.33 (1.73-6.42)	3.86 (2.00-7.44)	0.596089
	Subarachnoid haemorrhage	9	2.35 (1.22-4.53)	2.55 (1.32-4.92)	0.0934303
	Carpal tunnel syndrome	6	10.69 (4.54-25.20)	63.70 (27.02-150.14)	2.00341
	Cerebral vasoconstriction	5	7.31 (2.98-17.94)	20.72 (8.44-50.85)	1.3073
	Cerebral venous sinus thrombosis	5	4.20 (1.73-10.15)	6.25 (2.58-15.12)	0.507004
	Multiple sclerosis*	4	4.81 (1.78-12.95)	9.35 (3.47-25.20)	0.499719
Psychiatric disorders	Depression	12	4.21 (2.38-7.45)	4.92 (2.78-8.70)	1.09544
	Depressive symptom	7	5.56 (2.63-11.75)	8.39 (3.97-17.75)	1.17194
Reproductive system and breast disorders	Genital haemorrhage	15	9.97 (5.96-16.70)	14.74 (8.80-24.69)	2.4472
	Erectile dysfunction	12	11.11 (6.22-19.85)	20.12 (11.27-35.93)	2.49579
	Ovarian hyperstimulation syndrome	11	3.88 (2.14-7.03)	4.51 (2.49-8.17)	0.930496
	Uterine haemorrhage	9	9.39 (4.81-18.30)	18.32 (9.39-35.72)	2.09162
	Intermenstrual bleeding	7	4.62 (2.19-9.75)	6.32 (2.99-13.34)	0.905932
	Adnexal torsion	3	5.30 (1.67-16.85)	19.47 (6.12-61.94)	0.335822
	Endometriosis	3	4.86 (1.54-15.35)	14.03 (4.44-44.31)	0.211016
Respiratory, thoracic and mediastinal disorders	Interstitial lung disease	281	3.18 (2.81-3.59)	3.41 (3.02-3.86)	1.47046
	Pulmonary embolism	22	2.90 (1.90-4.42)	3.06 (2.01-4.66)	0.821575
	Respiratory failure*	13	1.96 (1.13-3.38)	2.04 (1.18-3.53)	0.0317503
	Pulmonary hypertension	7	3.57 (1.69-7.52)	4.41 (2.09-9.29)	0.532172
	Acute respiratory failure*	6	3.05 (1.37-6.82)	3.71 (1.66-8.29)	0.194247
	Emphysema*	3	4.33 (1.38-13.62)	9.96 (3.17-31.29)	0.046074
Surgical and medical procedures	Surgery	5	3.90 (1.61-9.42)	5.55 (2.30-13.41)	0.399861
	Rehabilitation therapy	4	8.38 (2.70-26.01)	145.00 (46.74-449.83)	1.30248
Vascular disorders	Deep vein thrombosis	15	1.99 (1.20-3.31)	2.07 (1.24-3.44)	0.122269
	Hot flush	8	6.02 (2.99-12.14)	8.95 (4.44-18.05)	1.37748
Goserelin-JADER
SOC	PT	Cases Reporting PTs	aROR	ROR	IC025
Blood and lymphatic system disorders	Autoimmune haemolytic anaemia	3	4.95 (1.59-15.46)	14.69 (4.71-45.86)	0.239232
Cardiac disorders	Cardiac failure	13	2.57 (1.49-4.45)	2.77 (1.60-4.79)	0.424709
	Myocardial infarction	6	3.74 (1.67-8.36)	4.89 (2.19-10.92)	0.488057
Endocrine disorders	Pituitary apoplexy	8	14.89 (7.25-30.56)	121.58 (59.23-249.57)	2.68365
Gastrointestinal disorders	Intra-abdominal haemorrhage*	8	10.97 (5.43-22.13)	29.83 (14.78-60.20)	2.24233
	Abdominal wall haematoma*	8	14.36 (7.03-29.32)	92.34 (45.23-188.53)	2.63144
General disorders and administration site conditions	Injection site haematoma	18	35.43 (18.93-66.32)	1511.76 (807.62-2829.83)	4.35456
	Injection site haemorrhage	18	34.06 (20.02-57.95)	554.30 (325.78-943.10)	4.29758
	Injection site pain	4	5.60 (2.09-15.02)	13.34 (4.98-35.75)	0.720622
Hepatobiliary disorders	Hepatic function abnormal	28	2.41 (1.65-3.51)	2.52 (1.73-3.68)	0.635096
	Liver disorder	16	2.31 (1.41-3.79)	2.44 (1.49-4.00)	0.365881
	Jaundice*	5	3.29 (1.36-7.92)	4.29 (1.78-10.34)	0.153767
Injury, poisoning and procedural complications	Arterial injury	7	14.23 (6.37-31.77)	303.59 (135.97-677.85)	2.52831
	Spinal compression fracture	6	6.48 (2.89-14.50)	12.07 (5.39-27.01)	1.27993
	Femoral neck fracture	3	4.30 (1.38-13.41)	9.65 (3.10-30.09)	0.036049
Investigations	Blood glucose increased	4	3.85 (1.44-10.30)	6.02 (2.25-16.10)	0.179108
Metabolism and nutrition disorders	Diabetes mellitus	12	5.90 (3.33-10.44)	7.53 (4.26-13.34)	1.58124
	Hyperglycaemia	8	4.86 (2.42-9.77)	6.48 (3.23-13.03)	1.06883
	Diabetic ketoacidosis	4	3.66 (1.37-9.80)	5.53 (2.07-14.80)	0.108463
Neoplasms benign, malignant and unspecified (incl cysts and polyps)	Malignant neoplasm progression	18	5.44 (3.41-8.69)	6.35 (3.98-10.14)	1.65186
	Prostate cancer	6	6.21 (2.77-13.90)	11.11 (4.96-24.86)	1.21917
	Metastases to bone	6	8.19 (3.65-18.38)	20.82 (9.28-46.71)	1.61924
	Uterine leiomyoma	5	9.45 (3.86-23.12)	63.52 (25.97-155.38)	1.67832
	Tumour flare	3	6.92 (1.83-26.12)	679.59 (179.96-2566.42)	0.720524
	Pituitary tumour benign	3	6.75 (2.06-22.11)	175.37 (53.50-574.84)	0.684675
Psychiatric disorders	Depression	4	4.11 (1.54-11.00)	6.77 (2.53-18.12)	0.273668
Reproductive system and breast disorders	Uterine haemorrhage	3	5.61 (1.79-17.58)	24.71 (7.89-77.37)	0.41963
Respiratory, thoracic and mediastinal disorders	Interstitial lung disease	92	4.25 (3.42-5.29)	4.78 (3.85-5.95)	1.74359
	Lung disorder	11	6.01 (3.31-10.91)	7.91 (4.35-14.35)	1.56262
Skin and subcutaneous tissue disorders	Photosensitivity reaction*	3	4.70 (1.51-14.65)	12.35 (3.96-38.53)	0.162191
