# Supplementary material for: A disproportionality analysis of adverse events caused by GnRHas from the FAERS and JADER databases
Source: Front Pharmacol. 2024 Jul 4;15:1392914. doi: 10.3389/fphar.2024.1392914 (PMC11254796; doi:10.3389/fphar.2024.1392914)
Supplement: Supplementary file 2 [file Table3.XLSX]

## Sheet: Sheet1
Supplement Table 3 Sensitivity analyses (excluding all concomitant medications) of GnRHas from FAERS.
a Non-Sensitivity analysis : The number of each GnRHas including concomitant medications at PT level. b Sensitivity analysis : The number of each GnRHas excluding concomitant medications at PT level. p Pearson's chi-squared (χ2) or Fisher's exact test. bold font showed p<0.05. red font showed IC025≤0. GnRHas: gonadotropin-releasing hormone analogues; FAERS: FDA Adverse Event Reporting System; PT:…
Leuprorelin-FAERS
SOC	PT	Na	Nb	aRORa	IC025a	aRORb	IC025b	p
Blood and lymphatic system disorders	retroperitoneal lymphadenopathy	10	2	5.59 (2.98-10.46)	1.4045	2.48 (0.62-9.96)	-1.2806	0.637953
	abdominal lymphadenopathy	7	2	2.86 (1.36-6.02)	0.213373	1.95 (0.49-7.83)	-1.62656	1
Endocrine disorders	pituitary haemorrhage	30	20	20.40 (13.99-29.75)	3.74108	23.69 (15.05-37.29)	3.81585	0.0359317
	precocious puberty	20	11	9.77 (6.24-15.28)	2.53759	10.58 (5.82-19.24)	2.37887	0.278243
	autoimmune thyroiditis	19	12	1.88 (1.20-2.95)	0.139409	3.03 (1.72-5.34)	0.620324	0.136342
	hypopituitarism	13	5	2.81 (1.63-4.85)	0.55174	2.64 (1.10-6.36)	-0.159768	0.929497
	pituitary apoplexy	13	3	16.91 (9.39-30.43)	3.141	5.74 (1.82-18.15)	0.452062	0.653182
	hypothalamo-pituitary disorder	12	6	3.05 (1.73-5.39)	0.631132	3.57 (1.60-7.97)	0.421422	0.535047
	androgen deficiency	6	2	4.26 (1.90-9.56)	0.676619	2.85 (0.71-11.46)	-1.08061	1
	anovulatory cycle	5	5	4.91 (2.02-11.94)	0.733391	7.56 (3.11-18.38)	1.3558	0.0986228
	premature menarche	3	2	6.18 (1.81-21.09)	0.558248	4.77 (1.11-20.55)	-0.339755	0.873866
	graves' disease	3	2	4.23 (1.34-13.33)	0.00961771	4.03 (0.99-16.34)	-0.582774	0.873866
Eye disorders	optic disc disorder	4	2	3.97 (1.47-10.69)	0.22393	3.41 (0.85-13.75)	-0.822215	1
Gastrointestinal disorders	abdominal pain	1058	281	1.67 (1.57-1.77)	0.638002	1.21 (1.07-1.36)	0.0752811	1.1802e-06
	abdominal distension	421	120	1.51 (1.37-1.66)	0.432794	1.17 (0.98-1.40)	-0.0736426	0.0140872
	abdominal pain lower	121	25	1.69 (1.42-2.02)	0.458776	0.96 (0.65-1.42)	-0.733315	0.00796279
	inguinal hernia	61	20	3.50 (2.72-4.50)	1.38067	3.03 (1.95-4.69)	0.84693	0.66055
	proctalgia	40	8	2.21 (1.62-3.02)	0.620369	1.21 (0.60-2.42)	-0.939062	0.111247
	anal incontinence	33	6	1.54 (1.10-2.17)	0.0456227	0.78 (0.35-1.75)	-1.76512	0.106051
	abdominal adhesions	28	6	2.89 (1.99-4.19)	0.899437	1.65 (0.74-3.68)	-0.691962	0.225762
	abdominal mass	15	4	2.09 (1.26-3.48)	0.19517	1.48 (0.56-3.96)	-1.1965	0.755252
	intestinal polyp	14	1	2.74 (1.62-4.63)	0.550125	0.66 (0.09-4.71)	-4.37501	0.140796
	intestinal mass	13	3	3.23 (1.87-5.57)	0.751124	1.89 (0.61-5.87)	-1.1518	0.653182
	abdominal fat apron	8	2	11.82 (5.65-24.76)	2.35096	4.31 (1.05-17.60)	-0.486187	0.894781
	teeth brittle	8	2	2.47 (1.23-4.95)	0.0915411	1.58 (0.40-6.34)	-1.93119	0.894781
	pelvic floor dysfunction	4	2	6.12 (2.23-16.78)	0.847965	4.26 (1.05-17.39)	-0.501243	1
Infections and infestations	pneumonia aspiration	98	31	1.46 (1.20-1.78)	0.213804	1.26 (0.88-1.79)	-0.268377	0.46935
	abscess	83	45	1.90 (1.53-2.36)	0.561845	2.77 (2.06-3.71)	0.971612	0.0340009
	vaginal infection	22	8	1.68 (1.10-2.55)	0.0300568	1.62 (0.81-3.24)	-0.51656	0.981572
	bacterial vaginosis	9	1	2.22 (1.15-4.29)	0.0142397	0.80 (0.11-5.66)	-4.11238	0.397672
	muscle abscess	6	5	3.08 (1.38-6.90)	0.208998	5.04 (2.09-12.17)	0.772123	0.163916
Investigations	weight increased	1541	473	2.56 (2.44-2.69)	1.27311	2.14 (1.96-2.34)	0.946054	0.000613706
	blood urine present	132	41	2.43 (2.05-2.89)	0.993731	2.04 (1.50-2.77)	0.510213	0.349058
	waist circumference increased	29	6	8.38 (5.79-12.14)	2.44763	4.04 (1.81-9.02)	0.599989	0.194857
	smear cervix abnormal	11	7	2.34 (1.29-4.23)	0.200041	3.53 (1.68-7.42)	0.518254	0.249254
	blood urine	8	1	2.57 (1.28-5.16)	0.149697	0.98 (0.14-6.97)	-3.81187	0.490469
	muscle strength abnormal	6	1	4.88 (2.17-10.96)	0.871176	1.86 (0.26-13.27)	-2.88637	0.746044
	bone scan abnormal	6	1	3.57 (1.59-8.00)	0.421313	1.52 (0.21-10.84)	-3.17584	0.746044
	cystoscopy	4	3	4.78 (1.77-12.93)	0.492261	5.29 (1.68-16.61)	0.333174	0.596829
Metabolism and nutrition disorders	diabetes mellitus	276	83	1.26 (1.12-1.42)	0.136595	1.03 (0.83-1.28)	-0.31569	0.110155
	increased appetite	95	28	2.07 (1.69-2.53)	0.70731	1.65 (1.14-2.39)	0.090323	0.306031
	hypophagia	93	21	1.38 (1.13-1.69)	0.121841	0.85 (0.56-1.31)	-0.959629	0.0421555
	marasmus	57	45	14.58 (11.16-19.05)	3.4264	25.79 (19.13-34.78)	4.19319	8.32011e-05
	cachexia	27	7	1.82 (1.25-2.66)	0.223491	1.28 (0.61-2.69)	-0.944696	0.409734
	weight loss poor	18	8	1.94 (1.22-3.08)	0.161263	2.22 (1.11-4.45)	-0.0599207	0.652331
	lipid metabolism disorder	15	4	11.32 (6.72-19.07)	2.63004	5.49 (2.05-14.75)	0.692756	0.755252
	central obesity	7	1	3.15 (1.49-6.64)	0.353115	1.26 (0.18-8.96)	-3.44966	0.60504
Musculoskeletal and connective tissue disorders	arthralgia	1740	630	1.60 (1.52-1.68)	0.596896	1.58 (1.46-1.70)	0.524074	0.764529
	back pain	1171	335	1.81 (1.71-1.92)	0.762131	1.41 (1.27-1.57)	0.317885	5.13768e-05
	pain in extremity	997	326	1.20 (1.12-1.27)	0.152685	1.06 (0.95-1.19)	-0.0927833	0.0685849
	muscle spasms	620	182	1.22 (1.12-1.32)	0.150713	0.97 (0.84-1.13)	-0.284065	0.008
	bone pain	595	203	3.64 (3.36-3.95)	1.72996	3.37 (2.94-3.87)	1.52232	0.366283
	myalgia	573	200	1.22 (1.12-1.32)	0.149189	1.16 (1.01-1.33)	-0.0197845	0.538
	muscular weakness	512	164	1.64 (1.50-1.79)	0.56709	1.43 (1.23-1.67)	0.257027	0.127622
	mobility decreased	372	144	1.96 (1.77-2.17)	0.799849	2.06 (1.75-2.43)	0.768408	0.588831
	osteoporosis	193	66	1.68 (1.46-1.94)	0.512685	1.56 (1.23-1.99)	0.236294	0.618416
	musculoskeletal pain	192	71	1.21 (1.05-1.40)	0.039434	1.22 (0.97-1.54)	-0.106524	0.958349
	muscle atrophy	182	52	5.62 (4.85-6.50)	2.24448	4.29 (3.26-5.63)	1.63927	0.109747
	fibromyalgia	98	44	1.61 (1.32-1.97)	0.355065	1.96 (1.46-2.63)	0.467323	0.266386
	bone disorder	89	40	1.62 (1.32-2.00)	0.348445	1.97 (1.45-2.69)	0.452641	0.286923
	groin pain	74	20	2.94 (2.34-3.70)	1.16995	2.13 (1.37-3.30)	0.340804	0.222365
	osteopenia	73	23	1.66 (1.32-2.09)	0.342956	1.42 (0.94-2.13)	-0.194466	0.522047
	musculoskeletal chest pain	71	17	1.66 (1.31-2.10)	0.338002	1.09 (0.67-1.75)	-0.698101	0.110653
	bone lesion	33	3	3.19 (2.27-4.50)	1.09456	0.84 (0.27-2.61)	-2.32131	0.0203724
	pathological fracture	29	9	2.02 (1.40-2.91)	0.395936	1.67 (0.87-3.22)	-0.394832	0.659315
	muscle fatigue	28	1	2.48 (1.71-3.59)	0.677304	0.33 (0.05-2.35)	-5.38098	0.00842417
	weight bearing difficulty	17	8	2.16 (1.34-3.48)	0.29473	2.58 (1.29-5.17)	0.156312	0.561486
	epiphysiolysis	15	8	13.06 (7.72-22.09)	2.83636	11.30 (5.57-22.91)	2.28592	0.390868
	joint crepitation	14	6	2.04 (1.21-3.46)	0.129168	2.23 (1.00-4.96)	-0.260411	0.750857
	coccydynia	12	1	2.86 (1.62-5.05)	0.537273	0.78 (0.11-5.55)	-4.14007	0.212777
	muscle swelling	8	6	2.71 (1.35-5.43)	0.223946	4.42 (1.98-9.88)	0.730235	0.176654
	growth accelerated	8	3	7.77 (3.82-15.79)	1.74559	4.87 (1.56-15.26)	0.215982	1
	dupuytren's contracture	7	3	2.62 (1.24-5.51)	0.0859787	2.56 (0.82-7.95)	-0.714343	1
	epiphyses premature fusion	6	4	5.09 (2.26-11.46)	0.933554	5.73 (2.13-15.41)	0.754101	0.561056
	muscle mass	6	2	3.78 (1.69-8.46)	0.502425	2.64 (0.66-10.58)	-1.1943	1
	soft tissue necrosis	6	1	2.75 (1.23-6.16)	0.0460845	1.27 (0.18-9.02)	-3.44078	0.746044
	degenerative bone disease	5	2	3.46 (1.43-8.38)	0.23006	2.78 (0.69-11.16)	-1.11821	1
Nervous system disorders	headache	1906	769	1.10 (1.05-1.15)	0.065973	1.21 (1.13-1.30)	0.158541	0.0261853
	migraine	575	201	2.30 (2.12-2.50)	1.0637	2.19 (1.90-2.51)	0.894906	0.549126
	memory impairment	477	155	1.25 (1.14-1.37)	0.168393	1.10 (0.94-1.29)	-0.122223	0.186007
	hypoaesthesia	466	146	1.12 (1.02-1.23)	0.0118061	0.96 (0.81-1.13)	-0.337266	0.0938715
	amnesia	344	128	1.84 (1.65-2.04)	0.698666	1.86 (1.56-2.21)	0.600613	0.896502
	dementia	137	45	1.92 (1.62-2.27)	0.656862	1.71 (1.27-2.29)	0.276726	0.516922
	cerebral infarction	116	30	1.66 (1.39-2.00)	0.427136	1.17 (0.82-1.68)	-0.380369	0.0854926
	sciatica	59	21	1.52 (1.18-1.96)	0.172935	1.46 (0.95-2.25)	-0.180974	0.903037
	dementia alzheimer's type	40	16	1.54 (1.13-2.09)	0.0922102	1.65 (1.01-2.69)	-0.119897	0.771743
	spinal cord compression	28	8	2.46 (1.70-3.57)	0.66777	1.86 (0.93-3.72)	-0.316846	0.530634
	monoplegia	21	9	1.67 (1.09-2.57)	0.00977983	1.89 (0.98-3.63)	-0.22369	0.697367
	idiopathic intracranial hypertension	15	9	2.44 (1.47-4.05)	0.414685	3.58 (1.86-6.90)	0.70268	0.23924
	iiird nerve paralysis	10	7	4.00 (2.14-7.48)	0.923978	5.86 (2.78-12.35)	1.24911	0.182689
	benign intracranial hypertension	10	5	2.24 (1.20-4.18)	0.0877771	2.70 (1.12-6.50)	-0.128183	0.571211
	vascular dementia	7	3	2.56 (1.22-5.39)	0.0545872	2.52 (0.81-7.82)	-0.738535	1
	hemianopia heteronymous	5	3	7.55 (3.04-18.75)	1.35351	5.99 (1.88-19.06)	0.513889	0.779033
	irregular sleep phase	4	2	4.24 (1.57-11.44)	0.319931	3.54 (0.88-14.28)	-0.768468	1
	cerebrovascular spasm	4	1	4.75 (1.76-12.84)	0.482128	2.26 (0.32-16.15)	-2.60825	1
Psychiatric disorders	insomnia	1082	372	1.45 (1.36-1.54)	0.432847	1.35 (1.22-1.50)	0.266901	0.2734
	depression	968	357	1.48 (1.38-1.57)	0.454855	1.48 (1.33-1.64)	0.392105	0.941008
	mood swings	893	307	9.61 (8.99-10.27)	3.15403	8.93 (7.97-9.99)	2.96942	0.319521
	mood altered	318	113	4.23 (3.79-4.73)	1.89534	4.06 (3.37-4.88)	1.70984	0.765744
	irritability	283	110	1.63 (1.45-1.83)	0.508075	1.72 (1.43-2.08)	0.468076	0.61097
	depressed mood	244	85	1.73 (1.53-1.96)	0.58011	1.64 (1.32-2.03)	0.35332	0.676824
	emotional disorder	238	90	2.70 (2.38-3.07)	1.21899	2.76 (2.25-3.40)	1.11766	0.810782
	libido decreased	230	71	6.47 (5.68-7.37)	2.47606	5.34 (4.23-6.74)	2.02284	0.200842
	sleep disorder	216	70	1.20 (1.05-1.37)	0.0369526	1.06 (0.84-1.34)	-0.314413	0.36389
	anger	155	58	1.57 (1.34-1.83)	0.381375	1.59 (1.23-2.06)	0.233917	0.901286
	loss of libido	154	54	6.38 (5.44-7.48)	2.40661	5.92 (4.53-7.74)	2.11311	0.771506
	poor quality sleep	135	41	2.38 (2.01-2.82)	0.965203	1.95 (1.44-2.66)	0.447127	0.28666
	affect lability	109	41	3.83 (3.17-4.63)	1.62133	3.84 (2.83-5.22)	1.42173	0.894488
	apathy	58	21	1.46 (1.13-1.89)	0.107175	1.43 (0.93-2.19)	-0.217729	0.956606
	libido increased	19	6	3.02 (1.92-4.75)	0.825414	2.42 (1.09-5.40)	-0.139337	0.747494
	impatience	16	5	2.73 (1.67-4.46)	0.605368	2.17 (0.90-5.22)	-0.446032	0.752943
	gender dysphoria	7	7	10.53 (4.80-23.08)	2.09399	12.98 (5.92-28.45)	2.39555	0.0506802
	vaginismus	7	3	10.58 (4.82-23.21)	2.10073	6.07 (1.90-19.35)	0.532052	1
	grief reaction	6	4	3.36 (1.50-7.51)	0.33211	4.38 (1.64-11.73)	0.365944	0.561056
	morose	5	2	5.66 (2.32-13.83)	0.939686	3.72 (0.92-15.00)	-0.699645	1
Renal and urinary disorders	dysuria	388	87	3.72 (3.36-4.11)	1.72721	2.26 (1.83-2.79)	0.822926	2.63556e-05
	pollakiuria	357	97	3.10 (2.79-3.44)	1.45824	2.29 (1.87-2.79)	0.857244	0.00826594
	urinary retention	250	64	2.75 (2.43-3.11)	1.2489	1.91 (1.49-2.44)	0.517813	0.00962025
	haematuria	227	51	2.29 (2.01-2.61)	0.977491	1.40 (1.06-1.84)	0.0215827	0.00136102
	nocturia	202	43	6.33 (5.51-7.28)	2.43046	3.61 (2.67-4.87)	1.3442	0.00101206
	urinary incontinence	175	50	2.10 (1.81-2.44)	0.823757	1.63 (1.24-2.16)	0.237492	0.116824
	micturition urgency	90	22	2.91 (2.36-3.58)	1.18951	1.91 (1.26-2.91)	0.222586	0.0850249
	incontinence	83	31	2.77 (2.23-3.44)	1.1071	2.77 (1.95-3.94)	0.870115	0.934812
	urinary tract obstruction	69	17	9.90 (7.79-12.59)	2.9086	6.05 (3.75-9.75)	1.78061	0.138074
	bladder disorder	65	24	2.27 (1.78-2.90)	0.773701	2.25 (1.51-3.36)	0.486453	0.980851
	urinary bladder haemorrhage	53	16	8.36 (6.36-10.99)	2.6069	6.19 (3.78-10.12)	1.78728	0.492055
	haemorrhage urinary tract	52	10	6.89 (5.23-9.07)	2.32407	3.37 (1.81-6.28)	0.6767	0.0567001
	hydronephrosis	50	11	2.39 (1.81-3.15)	0.78511	1.42 (0.79-2.57)	-0.515926	0.12003
	urinary tract disorder	30	9	2.45 (1.71-3.51)	0.68427	1.95 (1.01-3.74)	-0.179063	0.594586
	bladder pain	29	13	3.28 (2.28-4.74)	1.09561	3.74 (2.17-6.44)	0.962917	0.548897
	urine flow decreased	27	12	3.76 (2.57-5.50)	1.26902	4.17 (2.36-7.35)	1.08083	0.581088
	calculus bladder	26	10	6.19 (4.20-9.13)	1.97413	5.56 (2.98-10.36)	1.3981	0.90042
	ureteric obstruction	23	10	5.34 (3.53-8.06)	1.71744	5.43 (2.91-10.12)	1.36408	0.654774
	urethral stenosis	22	4	9.32 (6.09-14.27)	2.50604	3.74 (1.40-10.00)	0.138575	0.272065
	hypertonic bladder	20	3	2.55 (1.64-3.96)	0.60123	1.07 (0.35-3.33)	-1.96931	0.207955
	cystitis interstitial	19	5	3.86 (2.45-6.07)	1.17832	2.53 (1.05-6.10)	-0.220937	0.505735
	urethral obstruction	17	3	10.66 (6.55-17.37)	2.59849	3.81 (1.22-11.87)	-0.139996	0.345235
	cystitis noninfective	17	1	4.32 (2.68-6.98)	1.29548	0.83 (0.12-5.91)	-4.04853	0.0762332
	bladder spasm	16	3	3.01 (1.84-4.92)	0.746536	1.50 (0.48-4.66)	-1.48251	0.406889
	bladder obstruction	14	4	7.63 (4.48-13.00)	2.02931	4.44 (1.66-11.88)	0.38488	0.85916
	stress urinary incontinence	12	5	3.39 (1.92-5.99)	0.78252	3.29 (1.37-7.93)	0.157188	0.81188
	bladder outlet obstruction	10	8	10.70 (5.63-20.35)	2.34286	12.56 (6.16-25.63)	2.43855	0.0921805
	urinary bladder polyp	10	2	7.94 (4.22-14.95)	1.91174	3.12 (0.78-12.53)	-0.952814	0.637953
	bladder mass	9	2	5.18 (2.68-10.03)	1.23441	2.53 (0.63-10.14)	-1.25596	0.757479
	bladder neck obstruction	8	2	9.75 (4.75-20.02)	2.07329	3.93 (0.97-15.91)	-0.619116	0.894781
	ureteric stenosis	7	3	2.75 (1.31-5.79)	0.157894	2.66 (0.85-8.26)	-0.659381	1
	lower urinary tract symptoms	7	2	5.57 (2.63-11.81)	1.17602	3.08 (0.77-12.40)	-0.968067	1
	urinary tract toxicity	7	1	12.87 (5.37-30.80)	2.38315	2.83 (0.38-20.90)	-2.28341	0.60504
	bladder stenosis	6	2	8.96 (3.88-20.71)	1.74823	4.29 (1.05-17.51)	-0.492228	1
	obstructive uropathy	6	2	3.50 (1.56-7.84)	0.392679	2.50 (0.62-10.05)	-1.26833	1
	urethral haemorrhage	6	2	2.98 (1.33-6.67)	0.162113	2.24 (0.56-8.98)	-1.42971	1
	urethral intrinsic sphincter deficiency	5	1	9.23 (3.52-24.18)	1.6434	2.80 (0.38-20.60)	-2.2966	0.918404
	bladder perforation	5	1	3.37 (1.39-8.14)	0.188475	1.64 (0.23-11.65)	-3.07229	0.918404
Reproductive system and breast disorders	breast enlargement	98	38	9.53 (7.79-11.66)	2.91851	9.37 (6.80-12.90)	2.68765	0.77467
	testicular atrophy	62	15	22.57 (17.39-29.31)	4.07504	11.63 (6.97-19.40)	2.66861	0.144277
	male sexual dysfunction	24	5	12.13 (8.04-18.30)	3.01	5.20 (2.15-12.55)	0.816286	0.242798
Respiratory, thoracic and mediastinal disorders	interstitial lung disease	178	31	1.42 (1.22-1.64)	0.255167	0.68 (0.48-0.96)	-1.16295	8.74616e-05
	pulmonary mass	60	14	1.54 (1.19-1.98)	0.192344	0.98 (0.58-1.66)	-0.928461	0.123478
	chronic respiratory disease	5	2	4.06 (1.67-9.83)	0.45812	3.07 (0.76-12.34)	-0.974555	1
Skin and subcutaneous tissue disorders	night sweats	758	246	9.01 (8.38-9.69)	3.05183	7.90 (6.96-8.95)	2.77045	0.0920015
	hyperhidrosis	744	231	2.04 (1.90-2.19)	0.905802	1.72 (1.51-1.96)	0.566402	0.0256156
	cold sweat	80	25	1.61 (1.29-2.01)	0.318603	1.37 (0.92-2.02)	-0.217365	0.48146
	hair growth abnormal	54	15	2.76 (2.11-3.60)	1.01035	2.05 (1.23-3.40)	0.161496	0.337702
	skin laxity	5	1	4.65 (1.91-11.29)	0.654431	2.00 (0.28-14.25)	-2.78474	0.918404
Vascular disorders	hot flush	7972	2121	41.47 (40.48-42.49)	5.33714	29.93 (28.64-31.28)	4.83171	9.28476e-42
	haemorrhage	424	173	1.52 (1.38-1.67)	0.439371	1.68 (1.45-1.95)	0.498773	0.240848
	aortic aneurysm	38	16	1.69 (1.23-2.33)	0.219376	1.90 (1.17-3.11)	0.0869566	0.64527
	aneurysm	26	8	1.84 (1.25-2.71)	0.226715	1.52 (0.76-3.04)	-0.608966	0.661839
Triptorelin-FAERS
SOC	PT	Na	Nb	aRORa	IC025a	aRORb	IC025b	p
Congenital, familial and genetic disorders	retinitis pigmentosa	3	2	6.49 (2.01-20.5)	0.62988	4.86 (1.21-19.3)	-0.311097	0.860023
Endocrine disorders	pituitary apoplexy	7	3	14.5 (6.71-31.5)	2.55911	6.92 (2.11-21.7)	0.721434	1
	pituitary haemorrhage	4	3	8.13 (3.01-21.5)	1.25865	6.74 (2.11-21.4)	0.683529	0.581459
Eye disorders	ophthalmoplegia	7	4	10.4 (4.91-22.5)	2.08822	7.79 (2.91-20.7)	1.19652	0.690415
Gastrointestinal disorders	ascites	19	1	4.00 (2.51-6.25)	1.23193	0.72 (0.11-5.11)	-4.25191	0.0538036
General disorders and administration site conditions	death	187	124	1.51 (1.31-1.75)	0.355726	2.76 (2.31-3.31)	1.16961	6.53452e-08
	injection site pain	121	46	2.94 (2.41-3.55)	1.25822	3.05 (2.21-4.01)	1.12286	0.762424
	crying	38	12	6.18 (4.41-8.55)	2.08877	4.87 (2.71-8.53)	1.30584	0.685923
	terminal state	36	29	24.3 (17.1-33.5)	4.05158	34.2 (23.1-49.3)	4.47992	0.000920191
	disease progression	32	9	1.91 (1.31-2.75)	0.344805	1.47 (0.71-2.83)	-0.581857	0.506857
	therapeutic product effect decreased	17	3	2.92 (1.81-4.75)	0.732948	1.41 (0.41-4.31)	-1.57106	0.360458
	therapeutic response shortened	12	4	3.57 (2.01-6.25)	0.858323	2.84 (1.01-7.51)	-0.257254	1
	administration site pain	4	2	7.05 (2.61-18.5)	1.05306	4.54 (1.11-18.4)	-0.40817	1
Infections and infestations	injection site abscess	5	4	6.34 (2.61-15.5)	1.10396	7.11 (2.61-18.5)	1.06615	0.40038
	appendicitis	5	4	3.07 (1.21-7.35)	0.0571613	4.66 (1.71-12.5)	0.455244	0.40038
	streptococcal infection	5	3	4.33 (1.81-10.5)	0.55346	4.50 (1.41-13.5)	0.100952	0.761733
	erysipelas	5	1	4.41 (1.81-10.5)	0.579752	1.94 (0.21-13.5)	-2.81975	0.932794
	impetigo	3	1	4.91 (1.51-15.5)	0.228506	2.60 (0.31-18.3)	-2.40335	1
Investigations	weight increased	149	58	4.57 (3.81-5.35)	1.92175	4.82 (3.71-6.21)	1.83495	0.621958
	blood pressure systolic increased	14	2	4.33 (2.51-7.35)	1.2135	1.63 (0.41-6.51)	-1.88133	0.323238
	thyroid hormones increased	3	1	5.48 (1.71-17.5)	0.385464	2.72 (0.31-19.3)	-2.3355	1
Metabolism and nutrition disorders	increased appetite	46	28	15.7 (11.1-21.5)	3.48893	20.5 (14.1-29.4)	3.7331	0.0269408
	electrolyte imbalance	6	2	3.06 (1.31-6.85)	0.200424	2.30 (0.51-9.26)	-1.38902	1
Musculoskeletal and connective tissue disorders	bone pain	29	8	3.19 (2.21-4.65)	1.05669	2.32 (1.11-4.62)	0.00710498	0.499095
	growth accelerated	27	8	51.7 (34.1-77.5)	5.04925	16.6 (8.11-33.2)	2.84213	0.623061
	epiphyses premature fusion	25	1	47.0 (31.1-71.5)	4.88817	2.91 (0.41-20.2)	-2.24079	0.0164216
	osteoporosis	22	5	3.39 (2.21-5.15)	1.04779	2.02 (0.81-4.82)	-0.542822	0.345769
	growth retardation	9	2	10.0 (5.21-19.5)	2.19704	3.79 (0.91-15.9)	-0.669657	0.775614
	osteopenia	9	1	3.33 (1.71-6.45)	0.600571	1.11 (0.11-7.99)	-3.62713	0.409064
	muscle atrophy	7	2	3.38 (1.61-7.15)	0.458067	2.23 (0.51-8.97)	-1.43268	1
	polyarthritis	5	3	4.61 (1.91-11.5)	0.644748	4.66 (1.51-14.5)	0.154023	0.761733
	epiphysiolysis	5	2	10.2 (4.21-24.5)	1.79486	4.87 (1.21-19.5)	-0.308936	1
	growth disorder	5	1	10.4 (4.21-25.5)	1.82721	2.94 (0.41-21.5)	-2.22381	0.932794
	polymyositis	4	1	5.87 (2.21-15.5)	0.78844	2.51 (0.31-17.4)	-2.45195	1
	osteoporotic fracture	3	2	4.61 (1.41-14.5)	0.136779	4.21 (1.01-16.3)	-0.517952	0.860023
	slipped femoral epiphysis	3	1	6.94 (2.01-23.5)	0.725739	2.99 (0.41-22.3)	-2.20257	1
Nervous system disorders	headache	127	52	1.37 (1.11-1.65)	0.160917	1.54 (1.11-2.01)	0.170402	0.43966
	benign intracranial hypertension	4	3	6.21 (2.31-16.5)	0.870659	6.02 (1.91-18.4)	0.521745	0.581459
	facial spasm	3	3	5.20 (1.61-16.5)	0.31113	6.22 (2.01-19.3)	0.569013	0.400507
Psychiatric disorders	mood altered	105	37	23.4 (19.1-28.5)	4.22605	19.2 (13.1-26.1)	3.72082	0.899944
	mood swings	83	37	15.3 (12.1-19.5)	3.57286	16.3 (11.1-22.8)	3.48738	0.281998
	emotional disorder	54	33	10.4 (8.01-13.5)	2.93671	15.2 (10.1-21.5)	3.34975	0.0155248
	depression	53	19	1.50 (1.11-1.95)	0.129953	1.47 (0.91-2.35)	-0.205455	0.979929
	aggression	51	27	6.24 (4.71-8.25)	2.17731	8.34 (5.71-12.5)	2.41747	0.104169
	irritability	43	18	4.44 (3.21-5.95)	1.64414	4.80 (3.01-7.64)	1.47101	0.596018
	affect lability	42	6	21.2 (15.1-28.5)	3.89356	6.23 (2.71-13.4)	1.22525	0.0274789
	abnormal behaviour	28	10	4.13 (2.81-5.95)	1.41749	3.74 (2.01-6.92)	0.826883	0.977283
	anger	21	7	3.71 (2.41-5.65)	1.1605	3.11 (1.41-6.52)	0.335607	0.855317
	personality change	20	12	10.3 (6.61-16.5)	2.62263	12.0 (6.81-21.2)	2.61747	0.158841
	mental disorder	16	5	2.37 (1.41-3.85)	0.404342	1.94 (0.81-4.61)	-0.603146	0.778285
	behaviour disorder	9	2	8.63 (4.41-16.5)	1.97105	3.48 (0.81-13.9)	-0.790488	0.775614
	enuresis	7	4	6.92 (3.21-14.5)	1.48868	6.33 (2.31-16.7)	0.897612	0.690415
	defiant behaviour	5	1	10.3 (4.21-25.5)	1.81264	2.93 (0.41-20.5)	-2.22925	0.932794
	attention deficit hyperactivity disorder	4	3	5.40 (2.01-14.5)	0.670351	5.64 (1.81-17.4)	0.42818	0.581459
	depression suicidal	4	1	4.40 (1.61-11.5)	0.374186	2.17 (0.31-15.4)	-2.65901	1
	terminal insomnia	3	1	5.02 (1.61-15.5)	0.26018	2.62 (0.31-18.3)	-2.38932	1
Renal and urinary disorders	hydronephrosis	5	2	3.42 (1.41-8.25)	0.213364	2.77 (0.61-11.5)	-1.11806	1
	hypertonic bladder	4	1	4.98 (1.81-13.5)	0.551237	2.32 (0.31-16.4)	-2.56688	1
Reproductive system and breast disorders	ovarian hyperstimulation syndrome	59	7	72.1 (55.1-93.5)	5.73998	12.1 (5.71-25.5)	2.3004	0.00331831
	gynaecomastia	12	3	2.17 (1.21-3.85)	0.14469	1.46 (0.41-4.51)	-1.51925	0.779705
	erectile dysfunction	9	2	2.26 (1.11-4.35)	0.040672	1.36 (0.31-5.49)	-2.14545	0.775614
	intermenstrual bleeding	7	2	9.11 (4.31-19.5)	1.88621	4.05 (1.01-16.7)	-0.573167	1
	ovarian cyst	7	1	3.65 (1.71-7.65)	0.56685	1.41 (0.11-10.7)	-3.28282	0.618503
	spontaneous penile erection	3	2	5.83 (1.81-18.5)	0.475756	4.66 (1.11-18.3)	-0.371364	0.860023
	testicular disorder	3	2	5.32 (1.71-16.5)	0.343132	4.48 (1.11-17.3)	-0.426392	0.860023
Skin and subcutaneous tissue disorders	acne	73	30	5.96 (4.71-7.55)	2.1879	6.39 (4.41-9.17)	2.06788	0.547256
	hair growth abnormal	55	28	36.2 (27.1-47.5)	4.73068	32.6 (22.1-47.5)	4.39812	0.135108
	skin odour abnormal	20	10	18.8 (12.1-29.5)	3.48659	14.7 (7.91-27.2)	2.80537	0.397274
	hypertrichosis	17	4	21.7 (13.1-35.5)	3.62662	7.37 (2.71-19.1)	1.11799	0.59685
	seborrhoea	4	1	4.20 (1.51-11.5)	0.307019	2.12 (0.21-15.4)	-2.69538	1
Vascular disorders	hot flush	106	48	9.88 (8.11-11.5)	3.11234	11.5 (8.61-15.1)	3.04762	0.188376
	hypertensive crisis	7	2	3.43 (1.61-7.25)	0.476947	2.25 (0.51-9.07)	-1.41922	1
Goserelin-FAERS
SOC	PT	Na	Nb	aRORa	IC025a	aRORb	IC025b	p
Blood and lymphatic system disorders	neutropenia	67	2	2.63 (2.07-3.34)	0.989811	0.281 (0.070-3.77)	-4.41114	4.36777e-05
	lymphadenopathy	18	2	2.47 (1.55-3.92)	0.510398	0.881 (0.222-3.77)	-2.76306	0.201365
	abdominal lymphadenopathy	5	2	8.42 (3.49-20.31)	1.51202	4.541 (1.132-20.77)	-0.410129	1
Cardiac disorders	cardiac failure	28	7	1.73 (1.20-2.51)	0.162315	1.301 (0.619-2.72)	-0.92343	0.507381
	coronary artery dissection	3	1	5.28 (1.70-16.43)	0.332302	2.701 (0.380-16.78)	-2.34518	1
Ear and labyrinth disorders	hyperacusis	5	3	4.42 (1.84-10.62)	0.580452	4.681 (1.510-10.76)	0.160056	0.674502
Endocrine disorders	pituitary haemorrhage	8	1	14.87 (7.36-30.02)	2.68145	2.861 (0.402-30.78)	-2.26496	0.570441
	hypogonadism	7	2	10.52 (5.00-22.14)	2.09293	4.381 (1.094-22.77)	-0.460981	1
	pituitary enlargement	4	4	8.26 (3.07-22.26)	1.28184	8.741 (3.244-22.75)	1.36298	0.215541
	thyroiditis acute	3	3	6.62 (2.10-20.84)	0.658137	6.871 (2.183-20.76)	0.711112	0.339906
Gastrointestinal disorders	abdominal distension	35	15	1.72 (1.24-2.40)	0.222035	2.171 (1.307-2.64)	0.247145	0.397314
	ascites	24	7	3.84 (2.57-5.74)	1.25858	3.071 (1.463-5.72)	0.316466	0.771099
	abdominal wall haematoma	12	2	13.81 (7.83-24.38)	2.80951	3.941 (0.985-24.77)	-0.613159	0.545414
	intra-abdominal haematoma	11	6	15.28 (8.43-27.68)	2.90893	11.11 (4.990-27.73)	2.06255	0.318029
	intra-abdominal haemorrhage	10	4	10.53 (5.66-19.61)	2.31929	6.771 (2.538-19.75)	0.994951	0.988674
General disorders and administration site conditions	death	1316	845	7.90 (7.46-8.37)	2.89115	15.21 (14.14-8.34)	3.81859	3.52035e-61
	asthenia	106	23	1.43 (1.18-1.73)	0.190707	0.931 (0.623-1.56)	-0.787965	0.0644086
	general physical health deterioration	36	15	1.74 (1.25-2.41)	0.242765	2.131 (1.283-2.64)	0.221044	0.448753
	terminal state	17	12	9.49 (5.90-15.29)	2.43097	13.21 (7.510-15.67)	2.74866	0.0390382
	generalised oedema	7	3	2.61 (1.25-5.49)	0.0843781	2.721 (0.879-5.76)	-0.620992	0.990429
Hepatobiliary disorders	hepatic function abnormal	37	4	5.04 (3.65-6.96)	1.7852	1.611 (0.604-6.75)	-1.07775	0.0397101
	liver disorder	18	3	2.06 (1.29-3.26)	0.24695	1.051 (0.340-3.76)	-1.98843	0.385916
	jaundice	15	5	2.52 (1.52-4.18)	0.460878	2.321 (0.965-4.74)	-0.347263	0.986461
	hepatotoxicity	12	2	2.67 (1.52-4.71)	0.440263	1.331 (0.332-4.77)	-2.18151	0.545414
Investigations	weight increased	68	23	1.56 (1.23-1.98)	0.241605	1.581 (1.052-1.56)	-0.0332496	0.922641
	aspartate aminotransferase increased	19	2	1.72 (1.10-2.70)	0.0118461	0.611 (0.153-2.77)	-3.30006	0.169927
	hepatic enzyme abnormal	5	2	3.78 (1.57-9.08)	0.354543	3.061 (0.765-9.77)	-0.977994	1
	waist circumference increased	3	1	4.88 (1.57-15.15)	0.216746	2.621 (0.368-15.78)	-2.39197	1
Metabolism and nutrition disorders	anorexia	8	2	2.33 (1.17-4.66)	0.0083417	1.621 (0.405-4.77)	-1.89379	1
	hypercalcaemia	7	1	2.57 (1.23-5.40)	0.061705	1.151 (0.162-5.78)	-3.57391	0.690247
Musculoskeletal and connective tissue disorders	arthralgia	104	22	1.32 (1.09-1.60)	0.0790076	0.851 (0.559-1.57)	-0.94704	0.0543772
	bone pain	49	15	4.04 (3.05-5.35)	1.54032	3.531 (2.130-5.64)	0.951885	0.795256
	muscular weakness	47	14	2.07 (1.55-2.75)	0.561257	1.821 (1.081-2.65)	-0.0331308	0.73276
	osteoporosis	20	8	2.34 (1.51-3.63)	0.477165	2.631 (1.316-3.71)	0.184476	0.647051
	muscle atrophy	12	5	4.45 (2.53-7.85)	1.17644	4.351 (1.812-7.74)	0.561386	0.662202
	bone disorder	10	1	2.37 (1.27-4.40)	0.165687	0.831 (0.117-4.78)	-4.04674	0.389778
	pathological fracture	8	2	5.61 (2.80-11.23)	1.27505	2.991 (0.747-11.77)	-1.01195	1
	spinal column stenosis	5	2	3.36 (1.40-8.08)	0.187253	2.851 (0.713-8.77)	-1.07899	1
Nervous system disorders	cognitive disorder	23	2	2.46 (1.63-3.70)	0.598112	0.711 (0.178-3.77)	-3.07694	0.0857529
	cerebral infarction	16	8	2.99 (1.83-4.89)	0.739668	3.941 (1.969-4.71)	0.766523	0.334954
	cerebral haemorrhage	14	6	1.87 (1.11-3.17)	0.00401275	2.241 (1.009-3.73)	-0.245756	0.59277
	spinal cord compression	8	3	6.54 (3.27-13.10)	1.49759	4.581 (1.476-13.76)	0.126394	1
	dementia alzheimer's type	6	1	2.75 (1.23-6.12)	0.0431887	1.341 (0.189-6.78)	-3.35704	0.834675
	paraplegia	4	1	4.14 (1.55-11.04)	0.28375	2.161 (0.304-11.78)	-2.67141	1
	cerebral venous sinus thrombosis	3	2	5.71 (1.83-17.77)	0.444353	4.651 (1.159-17.77)	-0.37492	0.789247
Psychiatric disorders	depression	67	23	1.41 (1.11-1.80)	0.0929221	1.451 (0.967-1.56)	-0.154999	0.874137
	suicidal ideation	30	10	1.61 (1.13-2.31)	0.0814512	1.591 (0.858-2.69)	-0.402507	0.980841
	mood altered	21	10	3.65 (2.38-5.60)	1.13573	4.601 (2.473-5.69)	1.12503	0.338391
	loss of libido	15	9	7.01 (4.22-11.64)	1.93907	8.911 (4.635-11.70)	2.018	0.150724
	mood swings	14	5	2.02 (1.20-3.42)	0.113854	2.031 (0.846-3.74)	-0.537209	0.881267
	psychotic disorder	14	3	2.25 (1.33-3.80)	0.268314	1.421 (0.458-3.76)	-1.56207	0.685046
	sleep disorder due to general medical condition, insomnia type	5	1	4.28 (1.78-10.30)	0.536268	1.971 (0.278-10.78)	-2.8006	1
	hostility	4	3	4.19 (1.57-11.17)	0.300661	5.071 (1.634-11.76)	0.273444	0.505237
	impaired reasoning	3	3	6.06 (1.94-18.89)	0.529565	6.651 (2.135-18.76)	0.665737	0.339906
Renal and urinary disorders	dysuria	16	6	2.06 (1.26-3.37)	0.20312	2.181 (0.980-3.73)	-0.288194	0.791246
	pollakiuria	16	5	1.88 (1.15-3.07)	0.0691274	1.701 (0.707-3.74)	-0.795856	0.913235
	urinary retention	15	6	2.20 (1.33-3.66)	0.26817	2.441 (1.096-3.73)	-0.126119	0.691785
	haematuria	15	2	2.03 (1.23-3.38)	0.153806	0.871 (0.219-3.77)	-2.78311	0.33343
	kidney enlargement	3	3	4.83 (1.56-15.02)	0.203824	6.091 (1.962-15.76)	0.538784	0.339906
Reproductive system and breast disorders	amenorrhoea	21	11	5.48 (3.57-8.42)	1.72336	7.051 (3.902-8.68)	1.794	0.211249
	erectile dysfunction	14	2	2.65 (1.57-4.48)	0.503145	1.161 (0.291-4.77)	-2.37063	0.393556
	breast enlargement	10	5	8.69 (4.67-16.17)	2.04163	7.491 (3.114-16.74)	1.34303	0.446037
	vulvovaginal dryness	7	1	6.56 (3.12-13.77)	1.41112	2.101 (0.296-13.78)	-2.70934	0.690247
Respiratory, thoracic and mediastinal disorders	interstitial lung disease	83	10	8.75 (7.05-10.86)	2.76537	3.011 (1.618-10.69)	0.512595	0.00161825
	pleural effusion	32	5	2.54 (1.79-3.59)	0.753576	1.201 (0.500-3.74)	-1.29412	0.110513
Skin and subcutaneous tissue disorders	hyperhidrosis	60	20	2.26 (1.75-2.91)	0.745973	2.231 (1.437-2.59)	0.406849	0.972874
	night sweats	19	6	2.99 (1.90-4.68)	0.807412	2.601 (1.170-4.73)	-0.0325192	0.922855
	haemorrhage subcutaneous	6	2	5.23 (2.35-11.66)	0.972191	3.351 (0.838-11.77)	-0.847086	1
Social circumstances	menopause	4	2	4.57 (1.71-12.18)	0.425636	3.781 (0.945-12.77)	-0.672705	0.992587
Vascular disorders	hot flush	233	72	16.30 (14.32-18.57)	3.81063	14.31 (11.33-18.07)	3.44796	0.615801
	haematoma	13	5	2.28 (1.32-3.92)	0.248191	2.391 (0.997-3.74)	-0.300919	0.77257
